# Supplementary material for: A metabolomics perspective on 2 years of high-intensity training in horses
Source: Sci Rep. 2024 Jan 25;14:2139. doi: 10.1038/s41598-024-52188-z (PMC10810775; doi:10.1038/s41598-024-52188-z)
Supplement: Supplementary file 1 — Supplementary Information. [file 41598_2024_52188_MOESM1_ESM.xlsx]

## Sheet: Explanation
	A metabolomics perspective on two years of high-intensity training in horses
	Johansson, L., Ringmark, S., Bergquist, J., Skiöldebrand, E., and Jansson, A.
	Supplementary material 1 (SM1) includes analyses of training group
	Supplementary material 2 (SM2) includes analyses of change over time
	* Referense ID in the Human Metabolome Database
	** All horses and ages included
	All values are in µM

## Sheet: SM1
					µM		1.5 years old. µM								2 years old. µM								2.5 years old. µM								3.5 years old. µM
Metabolite	Metabolite Name	Class	Calculation of Sums and Ratios	HMDB_UID*	Median All**	SD	Median High Group	Max High Group	Min High Group	Median Low Group	Max Low Group	Min Low Group	P-value	FDR P-value	Median High Group2	Max High Group2	Min High Group2	Median Low Group2	Max Low Group2	Min Low Group2	P-value2	FDR P-value2	Median High Group3	Max High Group3	Min High Group3	Median Low Group3	Max Low Group3	Min Low Group3	P-value3	FDR P-value3	Median High Group4	Max High Group4	Min High Group4	Median Low Group4	Max Low Group4	Min Low Group4	P-value4	FDR P-value4
C0	Carnitine	Acylcarnitines		HMDB00062	16.7	5.6	12.2	14.8	7.8	10.9	13.2	9.5	0.51	0.86	19	24.7	14.9	14.9	16.1	12.3	0.0008	0.004	19.9	22.8	13.5	16.8	21.4	9.3	0.18	0.67	25.5	28.7	21.4	24.3	29.8	19.1	0.46	0.92
C14:1	Tetradecenoylcarnitine	Acylcarnitines		HMDB0002014	0.03	0.02	0.04	0.05	0.03	0.03	0.05	0.03	0.42	0.8	0.003	0.04	0.003	0.04	0.05	0.003	0.007	0.02	0.003	0.03	0.003	0.003	0.03	0.003	0.2	0.67	0.003	0.03	0.003	0.003	0.03	0.003	0.48	0.94
C16	Hexadecanoylcarnitine	Acylcarnitines		HMDB00222	0.003	0.01	0.003	0.05	0.003	0.04	0.05	0.003	0.05	1.38	0.003	0.003	0.003	0.003	0.04	0.003	0.06	0.14	0.003	0.03	0.003	0.003	0.003	0.003	0.3	0.67	0.003	0.003	0.003	0.003	0.003	0.003	0.3	0.79
C16:1	Hexadecenoylcarnitine	Acylcarnitines		HMDB06317, HMDB13207	0.007	0.02	0.007	0.007	0.007	0.04	0.09	0.007	0.02	0.99	0.007	0.007	0.007	0.07	0.08	0.007	0.004	0.02	0.007	0.007	0.007	0.007	0.007	0.007	0.37	0.67	0.007	0.007	0.007	0.007	0.007	0.007	0.3	0.79
C16:2	Hexadecadienoylcarnitine	Acylcarnitines		HMDB13334	0.02	0.02	0.02	0.02	0.02	0.02	0.02	0.02	NA	NA	0.02	0.02	0.02	0.02	0.2	0.02	0.33	0.47	0.02	0.02	0.02	0.02	0.02	0.02	NA	NA	0.02	0.02	0.02	0.02	0.02	0.02	NA	NA
C2	Acetylcarnitine	Acylcarnitines		HMDB00201	0.3	0.2	0.3	0.5	0.2	0.3	0.4	0.2	0.63	0.88	0.3	0.4	0.02	0.3	0.4	0.2	0.26	0.4	0.4	0.6	0.3	0.3	0.4	0.02	0.27	0.67	0.6	1.1	0.2	0.5	0.7	0.3	0.45	0.92
C3	Propionylcarnitine	Acylcarnitines		HMDB00824	0.3	0.1	0.4	0.5	0.2	0.3	0.4	0.2	0.16	0.9	0.3	0.5	0.2	0.2	0.3	0.2	0.008	0.03	0.4	0.5	0.3	0.3	0.4	0.2	0.02	0.67	0.5	0.9	0.3	0.5	0.6	0.3	0.57	0.97
C3:1	Propenoylcarnitine	Acylcarnitines		HMDB0013124	0.08	0.04	0.08	0.1	0.007	0.08	0.2	0.007	0.59	0.87	0.08	0.1	0.07	0.07	0.09	0.007	0.04	0.1	0.1	0.2	0.08	0.08	0.1	0.007	0.06	0.67	0.007	0.1	0.007	0.007	0.1	0.007	0.82	0.97
C3-DC (C4-OH)	Malonylcarnitine (Hydroxybutyrylcarnitine)	Acylcarnitines		HMDB02095	0.2	0.06	0.2	0.3	0.07	0.2	0.3	0.2	0.64	0.89	0.1	0.1	0.08	0.1	0.2	0.05	0.95	0.97	0.2	0.3	0.2	0.2	0.3	0.1	0.15	0.67	0.2	0.2	0.2	0.2	0.2	0.2	0.1	0.79
C3-OH	Hydroxypropionylcarnitine	Acylcarnitines		HMDB0013125	0.4	0.3	0.6	0.8	0.4	0.5	0.7	0.3	0.21	0.86	0.03	0.7	0.03	0.6	0.8	0.03	0.05	0.12	0.03	0.8	0.03	0.03	0.7	0.03	0.82	0.89	0.03	0.03	0.03	0.03	0.7	0.03	0.3	0.79
C4	Butyrylcarnitine	Acylcarnitines		HMDB02013, HMDB00736	0.4	0.1	0.3	0.4	0.2	0.3	0.3	0.2	0.2	0.86	0.4	0.5	0.3	0.3	0.3	0.2	0.01	0.04	0.5	0.5	0.4	0.4	0.4	0.2	0.02	0.67	0.5	0.6	0.3	0.4	0.6	0.4	0.64	0.97
C5	Valerylcarnitine	Acylcarnitines		HMDB13128, HMDB0000378, HMDB00688, HMDB0041993	0.2	0.08	0.2	0.2	0.08	0.1	0.2	0.09	0.34	0.78	0.2	0.3	0.1	0.2	0.2	0.1	0.04	0.1	0.2	0.3	0.2	0.2	0.3	0.007	0.24	0.67	0.3	0.5	0.2	0.3	0.3	0.3	0.41	0.91
C5:1-DC	Glutaconylcarnitine	Acylcarnitines		HMDB0013129	0.03	0.09	0.03	0.03	0.03	0.03	0.3	0.03	0.06	1.17	0.03	0.03	0.03	0.03	0.5	0.03	0.15	0.27	0.03	0.03	0.03	0.03	0.03	0.03	0.37	0.67	0.03	0.03	0.03	0.03	0.03	0.03	0.3	0.79
C5-DC (C6-OH)	Glutarylcarnitine (Hydroxyhexanoylcarnitine)	Acylcarnitines		HMDB0013130	0.005	0.03	0.03	0.08	0.005	0.03	0.08	0.005	0.99	1.02	0.005	0.005	0.005	0.03	0.09	0.005	0.02	0.06	0.005	0.005	0.005	0.005	0.005	0.005	0.37	0.67	0.005	0.005	0.005	0.005	0.005	0.005	0.3	0.79
C5-OH (C3-DC-M)	Hydroxyvalerylcarnitine (Methylmalonylcarnitine)	Acylcarnitines		HMDB0013132, HMDB0013133	0.01	0.07	0.01	0.01	0.01	0.01	0.01	0.01	0.33	0.88	0.01	0.2	0.01	0.01	0.01	0.01	0.06	0.14	0.01	0.2	0.01	0.01	0.2	0.01	0.47	0.74	0.01	0.2	0.01	0.01	0.2	0.01	0.48	0.94
C6 (C4:1-DC)	Hexanoylcarnitine (Fumarylcarnitine)	Acylcarnitines		HMDB00756, HMDB0000705	0.05	0.03	0.06	0.08	0.04	0.05	0.09	0.03	0.47	0.84	0.05	0.08	0.002	0.05	0.08	0.03	0.52	0.62	0.04	0.1	0.002	0.07	0.1	0.002	0.66	0.82	0.05	0.09	0.002	0.07	0.1	0.002	0.91	0.98
Trigonelline	Trigonelline	Alkaloids		HMDB0000875	1.2	0.5	1	1.2	0.9	1.2	1.4	0.8	0.37	0.79	1.6	2.6	1.3	1.8	2	1.5	0.65	0.74	1.5	1.7	1.1	1.4	1.9	0.7	0.62	0.8	0.5	0.9	0.3	0.5	0.9	0.5	0.73	0.97
TMAO	Trimethylamine N-oxide	Amine Oxides		HMDB0000925	7.8	3.4	5.6	7.2	3.5	6.4	10.6	5.7	0.07	1.11	6.8	8.2	4.8	7.1	9.2	4.3	0.89	0.93	11.8	19.5	10.7	12.2	14.4	6.4	0.14	0.67	8.2	15.5	5.8	9.2	11	6.7	0.81	0.97
1-Met-His	1-Methylhistidine	Amino Acid Related		HMDB0000001	28.3	10.2	37.4	63.3	32.5	35	45.5	24.8	0.17	0.89	19.4	27.3	15.5	36.1	53.7	13.1	0.009	0.03	26	36.8	17.6	24.9	29.7	10.7	0.22	0.67	27.5	38.1	24.1	23	29	17	0.03	0.79
3-Met-His	3-Methylhistidine	Amino Acid Related		HMDB0000479	1.5	0.3	1.7	2.1	1.3	1.4	1.9	1.1	0.27	0.88	1.4	1.7	1	1.6	2	1	0.2	0.32	1.6	2.1	1.2	1.5	1.9	0.7	0.28	0.67	1.5	1.8	1.3	1.3	1.8	0.9	0.14	0.79
5-AVA	5-Aminovaleric acid	Amino Acid Related		HMDB0003355	0.09	0.1	0.3	0.8	0.1	0.2	0.4	0.1	0.59	0.87	0.06	0.2	0.05	0.1	0.2	0.06	0.02	0.05	0.09	0.1	0.05	0.07	0.09	0.03	0.13	0.67	0.07	0.1	0.04	0.07	0.1	0.06	0.34	0.86
AABA	alpha-Aminobutyric acid	Amino Acid Related		HMDB0000452, HMDB0000650	4.4	1.8	7.3	9.2	5.6	7.1	8.4	6	0.89	1	3.8	5	2.4	4.9	7.2	3.2	0.07	0.15	3.4	4	2.7	3.1	4	1.9	0.28	0.67	4.5	5.4	3.3	3.5	6	3.2	0.53	0.96
Ac-Orn	Acetylornithine	Amino Acid Related		HMDB0003357	0.0005	0.02	0.04	0.05	0.03	0.02	0.04	0.0005	0.02	1.04	0.0005	0.0005	0.0005	0.04	0.05	0.0005	0.000007	0.0002	0.0005	0.0005	0.0005	0.0005	0.0005	0.0005	NA	NA	0.0005	0.0005	0.0005	0.0005	0.0005	0.0005	NA	NA
ADMA	Asymmetric dimethylarginine	Amino Acid Related		HMDB01539	3.1	0.6	3	3.6	2.5	2.9	3.5	2.5	0.47	0.84	3.2	4.1	2.7	3.4	4	2.8	0.73	0.81	3.9	4.4	2.8	3.5	4.8	1.9	0.29	0.67	3.1	3.5	2.6	3	4.3	2.4	0.47	0.92
alpha-AAA	alpha-Aminoadipic acid	Amino Acid Related		HMDB00510	2.5	0.8	2.4	3.2	2	2.5	2.7	2.1	0.94	1.02	2.5	3.4	1.8	2.2	2.7	1.9	0.21	0.34	2.7	4.2	2	2.1	4.2	1	0.2	0.67	2.8	6.1	2	2.9	4.7	1.8	0.95	0.99
Anserine	L-Anserine	Amino Acid Related		HMDB0000194	0.1	0.04	0.05	0.06	0.04	0.05	0.06	0.04	0.48	0.85	0.1	0.1	0.09	0.06	0.09	0.05	0.00001	0.0001	0.1	0.2	0.1	0.1	0.2	0.08	0.79	0.88	0.1	0.1	0.1	0.1	0.2	0.1	0.08	0.79
BABA	beta-Aminobutyric acid	Amino Acid Related		HMDB0031654	0.04	0.02	0.03	0.04	0.02	0.03	0.04	0.004	0.18	0.89	0.08	0.1	0.05	0.05	0.08	0.04	0.007	0.03	0.05	0.06	0.03	0.04	0.07	0.01	0.56	0.78	0.04	0.05	0.02	0.03	0.05	0.03	0.99	1
Betaine	Betaine	Amino Acid Related		HMDB0000043	28.7	28.2	53	140	31.6	71.3	121	37.9	0.27	0.88	15.4	29.1	9.8	43.3	61.5	21	0.0002	0.002	27.7	37.4	13.6	28.9	34.5	10.3	0.99	0.99	11.5	14.3	8.3	14.9	16.9	10.5	0.03	0.79
Carnosine	Carnosine	Amino Acid Related		HMDB00033	11.7	3.4	8.7	11.3	7.5	9.3	11.9	7.6	0.39	0.79	10.6	20.2	9.3	12.4	17.9	9.7	0.68	0.77	12.7	15.9	10.5	13.7	20.3	7	0.94	0.97	12.4	16.9	10.1	14.5	22.5	10.2	0.28	0.79
Cit	Citrulline	Amino Acid Related		HMDB00904	72.6	17.9	78.2	94.2	66.1	73.3	95.5	50.8	0.43	0.81	70.2	108	55.3	63	77.8	45.9	0.07	0.16	107	115	59	64.8	109	47.7	0.11	0.67	70.4	88.7	52.9	64.8	89.2	41.2	0.62	0.97
Creatinine	Creatinine	Amino Acid Related		HMDB00562	84.8	15.4	77.7	84.1	73.4	79.4	95.3	71.7	0.52	0.87	77.5	101	74.2	91.7	115	67.5	0.17	0.3	95.8	116	76.1	105	124	57.4	0.78	0.88	85.4	92.8	75.2	87.3	132	81.4	0.15	0.79
Cystine	Cystine	Amino Acid Related		HMDB0000192	0.2	0.2	0.3	0.4	0.3	0.4	1.8	0.3	0.19	0.87	0.1	0.5	0.09	0.3	0.4	0.1	0.01	0.04	0.1	0.3	0.09	0.1	0.2	0.0005	0.3	0.67	0.1	0.3	0.09	0.1	0.3	0.05	0.31	0.79
HArg	Homoarginine	Amino Acid Related		HMDB0000670	3	1.9	0.8	1.1	0.001	0.8	1.3	0.7	0.36	0.79	3.1	4.7	2.3	1.3	2.6	0.9	0.00009	0.0007	3.3	4.6	2.9	3.8	5	1.9	0.86	0.92	5.4	7.9	3.4	4.7	8	3.5	0.78	0.97
HCys	Homocysteine	Amino Acid Related		HMDB0000742	5.5	2.1	7.9	9.5	5.5	6.2	9.6	4	0.12	1.01	3.3	4.7	2	5.5	8.3	3.5	0.003	0.01	6.1	8.7	3.3	6.3	9.6	1.8	0.99	0.99	4.1	6.6	3.1	5.2	6.8	3.2	0.28	0.79
Kynurenine	Kynurenine	Amino Acid Related		HMDB00684	3.5	3.5	0.0002	11	0.0002	0.0002	22.4	0.0002	0.95	1.03	4.3	8.9	2.8	0.0002	3	0.0002	0.000004	0.0006	5.1	6.8	3.5	4.6	6.7	1.5	0.38	0.67	3.7	4.9	3.1	4.2	5.4	2.9	0.5	0.94
Met-SO	Methionine-Sulfoxide	Amino Acid Related		HMDB02005	18.3	7.7	22.7	27.1	16.9	16.4	21.1	11.8	0.004	0.36	31.3	47.9	27.4	21.2	23.5	16.9	0.00003	0.0003	17.3	22	10.6	16.7	21.6	9	0.81	0.89	11.7	19.7	8.1	9.3	18	7.9	0.28	0.79
Nitro-Tyr	Nitrotyrosine	Amino Acid Related		HMDB01904	0.008	0.09	0.1	0.2	0.008	0.1	0.2	0.09	0.67	0.91	0.008	0.4	0.008	0.09	0.1	0.008	0.42	0.52	0.008	0.008	0.008	0.008	0.3	0.008	0.37	0.67	0.008	0.008	0.008	0.008	0.008	0.008	0.3	0.79
Orn	Ornithine	Amino Acid Related		HMDB00214, HMDB03374	78.6	28.8	80.9	119	51.3	70.7	77.5	58	0.19	0.85	114	160	84.5	83.3	100	54.2	0.007	0.03	90.7	170	0.1	72.7	92.8	55.1	0.57	0.78	73.8	116	61.1	77.8	110	45.1	0.84	0.97
PAG	Phenylacetylglycine	Amino Acid Related		HMDB0000821	43.4	18.6	59.6	66.5	46	55.4	65.5	0.0006	0.06	1.07	28.8	33.2	25.2	70.9	85.5	25.2	0.00005	0.0004	44.9	57.1	30.6	44.2	48.5	19	0.34	0.67	33.7	50.3	26.7	35.5	49.3	27.6	0.52	0.95
PheAlaBetaine	Phenylalanine betaine	Amino Acid Related			0.0009	0.005	0.0009	0.02	0.0009	0.0009	0.03	0.0009	0.89	1	0.0009	0.0009	0.0009	0.0009	0.02	0.0009	0.33	0.47	0.0009	0.01	0.0009	0.0009	0.01	0.0009	0.69	0.82	0.0009	0.0009	0.0009	0.0009	0.0009	0.0009	NA	NA
ProBetaine	Proline betaine	Amino Acid Related		HMDB0004827	6.6	3.4	9	15.7	4	8.4	13.4	6.2	0.92	1.01	6	8.4	4.3	6	6.9	3.2	0.63	0.73	10.9	15.2	6.2	9.1	14.7	5	0.3	0.67	5.6	9.1	2.7	4.6	5.3	3.8	0.45	0.92
Sarcosine	Sarcosine	Amino Acid Related		HMDB00271	1.8	1	2.3	5.5	1.5	2.6	5.5	2	0.25	0.88	1.8	2.5	0.8	1.6	2	1.4	0.98	1	2	3.6	1.5	2.2	3	1.2	0.58	0.78	0.7	1.1	0.5	0.8	1.2	0.5	0.29	0.79
SDMA	Symmetric dimethylarginine	Amino Acid Related		HMDB03334	0.4	0.3	0.3	0.4	0.3	0.3	0.4	0.3	0.48	0.85	0.4	2	0.3	0.4	0.5	0.3	0.37	0.49	0.5	0.6	0.3	0.4	0.6	0.2	0.31	0.67	0.4	1.7	0.3	0.4	0.6	0.3	0.66	0.97
t4-OH-Pro	trans-4-Hydroxyproline	Amino Acid Related		HMDB00725, HMDB0006055	24.8	6.5	22.8	28.7	21.9	25.6	31.7	23.8	0.25	0.87	31.3	39.5	21.6	30.3	40.1	25	0.89	0.92	24.7	29.5	16.3	26.5	27.1	12.1	0.62	0.8	15.6	20.7	13	16.5	24.1	11.3	0.84	0.97
Taurine	Taurine	Amino Acid Related		HMDB00251	24.4	12.9	26.9	33.5	18.1	23.1	34.3	14.3	0.42	0.8	27.2	103	24.4	23.6	39.2	21.5	0.29	0.43	24.3	31.7	13.8	15.1	40.4	10.4	0.33	0.67	18.1	41.2	11.7	18.6	35.6	10.2	0.76	0.97
TrpBetaine	Tryptophan betaine	Amino Acid Related		HMDB0061115	0.0001	0.004	0.002	0.003	0.0001	0.002	0.005	0.0001	0.75	0.93	0.0001	0.0001	0.0001	0.005	0.02	0.0001	0.0008	0.004	0.0001	0.0001	0.0001	0.0001	0.0001	0.0001	0.37	0.67	0.0001	0.0001	0.0001	0.0001	0.0001	0.0001	0.3	0.79
Ala	Alanine	Amino Acids		HMDB00161, HMDB01310	283	68.5	284	375	200	252	263	207	0.08	1.16	283	373	197	220	316	195	0.08	0.17	344	392	305	302	421	152	0.24	0.67	320	438	224	283	479	227	0.63	0.97
Arg	Arginine	Amino Acids		HMDB00517, HMDB03416	70.9	28.9	64.8	77.7	30.6	61.3	82.5	51.9	0.48	0.85	62.4	89.8	19	60	92.7	25.9	0.69	0.77	98.9	170	11.3	92.8	123	40.4	0.69	0.82	97.5	115	36.3	76.8	114	63	0.97	0.99
Asn	Asparagine	Amino Acids		HMDB00168, HMDB0033780	0.3	0.9	0.3	3	0.3	0.3	0.3	0.3	0.15	0.96	0.3	0.3	0.3	0.3	0.3	0.3	0.33	0.48	0.3	3.6	0.3	0.3	0.3	0.3	0.3	0.67	0.3	3	0.3	0.3	3.2	0.3	0.37	0.87
Asp	Aspartic Acid	Amino Acids		HMDB00191, HMDB06483	53.9	25	50.2	57.7	29	43.3	53.5	34.6	0.99	1.02	48.7	77.1	34.5	45.1	63	32.9	0.39	0.5	94.2	154	76.5	89.2	121	53.6	0.31	0.67	57.6	85.7	51.1	61.3	90.1	42.8	0.93	0.98
Cys	Cysteine	Amino Acids		HMDB0000574, HMDB0003417	34	6.6	32.8	39.6	28.9	32	36.4	27.2	0.3	0.89	32.3	38.4	27.5	32.3	35.9	28.1	0.99	1	38.7	54.1	32.3	37.3	53.8	20.3	0.34	0.67	33.6	47.5	29.6	37.5	44.9	27.6	0.74	0.97
Gln	Glutamine	Amino Acids		HMDB00641, HMDB03423	41.4	21.3	41.7	47.6	30.6	44.2	85.6	33.9	0.09	1.13	26.1	54.3	1.2	36.3	56.9	22.5	0.18	0.3	18.3	54.7	1.2	38.9	94.1	21.4	0.05	0.67	43.9	85	14.4	62.6	93.5	1.2	0.72	0.97
Glu	Glutamic Acid	Amino Acids		HMDB00148, HMDB03339	284	65.7	221	355	198	230	269	192	0.55	0.88	314	468	272	260	302	226	0.008	0.03	390	423	236	312	342	168	0.08	0.67	314	407	253	277	446	236	0.43	0.92
Gly	Glycine	Amino Acids		HMDB00123	422	105	410	516	339	441	516	326	0.7	0.92	495	870	428	432	513	371	0.08	0.18	476	605	309	437	558	192	0.36	0.67	310	409	228	361	458	290	0.14	0.79
His	Histidine	Amino Acids		HMDB00177	61.1	12.6	56.9	82.8	52.1	67.3	76.7	53.3	0.51	0.86	56.2	71.7	46.6	57	66.7	51.2	0.69	0.77	53.4	73.2	42.5	56.7	74.8	31	0.89	0.94	72.8	112	58.8	71.2	86.9	61	0.72	0.97
Ile	Isoleucine	Amino Acids		HMDB00172, HMDB0000557	83.5	18	93.7	137	73.7	94.4	111	78.9	0.82	0.97	89.8	120	71.4	72.3	86.5	55.3	0.003	0.02	80.1	124	75.3	90	119	49.7	0.54	0.78	74.2	93.3	62.3	79.4	89.7	70	0.35	0.87
Leu	Leucine	Amino Acids		HMDB00687, HMDB0013773	104	61.1	0.5	0.5	0.5	0.5	0.5	0.5	0.33	0.9	137	168	111	0.5	120	0.5	0.000005	0.0005	129	152	77.4	117	156	61.9	0.53	0.78	112	139	78.3	117	152	101	0.16	0.79
Lys	Lysine	Amino Acids		HMDB00182, HMDB03405	96.3	23.9	105	134	75	97.5	104	73.5	0.33	0.93	93.7	198	73.8	87.8	130	77.8	0.51	0.61	89.5	149	68.9	91.2	105	47.6	0.43	0.72	98.3	127	74.8	102	136	83.8	0.42	0.91
Met	Methionine	Amino Acids		HMDB00696	12.4	6.8	8.2	15.2	3.6	11.1	28.4	5.7	0.26	0.88	3.6	6	0.3	7.9	12.2	0.3	0.09	0.18	16.7	19.5	14	15.7	18	7.5	0.28	0.67	18.6	25.6	11	19.5	25.4	16	0.38	0.89
Phe	Phenylalanine	Amino Acids		HMDB00159	74.7	14.2	82.6	107	66.7	75.6	91.9	61.2	0.3	0.89	75.1	122	68.7	76.8	94.6	66	0.48	0.59	74.7	112	64.9	79.6	86.9	41.1	0.25	0.67	68.2	79.1	59.8	69.4	91.2	58.3	0.71	0.97
Pro	Proline	Amino Acids		HMDB00162, HMDB03411	150	29.4	169	191	130	168	184	141	0.77	0.95	155	214	95.4	136	171	110	0.5	0.6	168	204	116	159	188	86.2	0.35	0.67	128	154	103	127	167	106	0.7	0.97
Ser	Serine	Amino Acids		HMDB00187, HMDB03406	243	64.1	236	263	185	216	236	184	0.29	0.88	259	373	162	215	280	179	0.25	0.39	324	530	216	291	338	155	0.21	0.67	273	331	201	265	350	215	0.62	0.97
Thr	Threonine	Amino Acids		HMDB04041, HMDB00167	150	41.2	166	227	138	163	173	137	0.2	0.85	152	215	96.7	125	166	109	0.21	0.34	138	227	92.7	113	155	56.1	0.28	0.67	158	280	98.5	154	244	106	0.97	0.99
Trp	Tryptophan	Amino Acids		HMDB00929, HMDB0013609	81.1	15.6	69.5	86.8	59.1	62	77.1	57	0.2	0.86	84.9	118	71.3	78.5	92	66.2	0.16	0.28	91.8	118	68.5	91	115	48.5	0.56	0.78	87.6	99.2	71.8	89.9	102	68.3	0.73	0.97
Tyr	Tyrosine	Amino Acids		HMDB00158	78.7	16.3	79.6	102	54.2	71.5	90.3	63.9	0.35	0.79	87.6	138	76.1	85.1	97.2	73.3	0.27	0.41	79.9	127	72.5	78.7	103	48.3	0.24	0.67	67.1	78.1	59.6	73.9	98.4	56.8	0.18	0.79
Val	Valine	Amino Acids		HMDB00883	228	62	324	457	252	322	369	287	0.98	1.03	224	316	172	228	256	188	0.61	0.7	215	278	189	214	269	120	0.26	0.67	202	233	152	217	265	176	0.27	0.79
DCA	Deoxycholic acid	Bile Acids		HMDB00626	0.003	0.004	0.003	0.003	0.003	0.003	0.003	0.003	NA	NA	0.003	0.003	0.003	0.003	0.003	0.003	NA	NA	0.003	0.003	0.003	0.003	0.003	0.003	0.37	0.67	0.003	0.003	0.003	0.003	0.03	0.003	0.3	0.79
GCA	Glycocholic acid	Bile Acids		HMDB00138	0.1	0.3	0.06	0.1	0.03	0.1	0.3	0.03	0.38	0.79	0.06	0.6	0.04	0.1	0.1	0.05	0.77	0.83	0.2	1.3	0.1	0.2	1	0.1	0.99	0.99	0.1	0.8	0.04	0.3	1.6	0.06	0.3	0.79
GCDCA	Glycochenodeoxycholic acid	Bile Acids		HMDB00637, HMDB06898	0.2	0.3	0.2	0.6	0.1	0.2	0.4	0.07	0.76	0.94	0.09	0.4	0.03	0.2	0.3	0.07	0.11	0.22	0.3	1.2	0.1	0.3	0.8	0.07	0.5	0.76	0.2	0.9	0.02	0.2	1.2	0.06	0.49	0.94
GDCA	Glycodeoxycholic acid	Bile Acids		HMDB00631	0.0002	0.001	0.0002	0.0002	0.0002	0.0002	0.0002	0.0002	0.33	0.89	0.0002	0.0002	0.0002	0.0002	0.0002	0.0002	0.33	0.47	0.0002	0.0002	0.0002	0.0002	0.003	0.0002	0.37	0.67	0.0002	0.004	0.0002	0.0002	0.005	0.0002	0.46	0.92
GLCA	Glycolithocholic acid	Bile Acids		HMDB00698	0.0004	0.002	0.0004	0.0004	0.0004	0.0004	0.0004	0.0004	NA	NA	0.0004	0.0004	0.0004	0.0004	0.0004	0.0004	NA	NA	0.0004	0.0004	0.0004	0.0004	0.003	0.0004	0.1	0.67	0.001	0.007	0.0004	0.0004	0.01	0.0004	0.97	0.99
TCA	Taurocholic acid	Bile Acids		HMDB00036	1	0.6	1	1.3	0.3	0.8	1.1	0.5	0.85	0.99	0.9	3.7	0.4	0.8	1.3	0.6	0.79	0.85	1.6	1.8	0.8	1.1	2.1	0.7	0.43	0.72	1.1	2.6	0.4	1.2	2.2	0.5	0.6	0.97
TCDCA	Taurochenodeoxycholic acid	Bile Acids		HMDB00951	1.3	0.6	1.1	1.8	0.5	0.9	1.5	0.7	0.58	0.87	1.5	3.1	0.4	1	1.7	0.6	0.46	0.56	2.2	3	1.5	1.8	2	0.8	0.04	0.67	1.7	2.4	0.3	1.5	2	0.6	0.85	0.97
TDCA	Taurodeoxycholic acid	Bile Acids		HMDB00896	0.0003	0.0007	0.0003	0.004	0.0003	0.0003	0.0003	0.0003	0.33	0.78	0.0003	0.0003	0.0003	0.0003	0.003	0.0003	0.15	0.28	0.0003	0.0003	0.0003	0.0003	0.0003	0.0003	0.37	0.67	0.0003	0.0003	0.0003	0.0003	0.0003	0.0003	0.3	0.79
TLCA	Taurolithocholic acid	Bile Acids		HMDB00722	0.001	0.006	0.001	0.001	0.001	0.001	0.001	0.001	0.33	0.89	0.001	0.001	0.001	0.001	0.001	0.001	0.33	0.47	0.001	0.001	0.001	0.001	0.001	0.001	NA	NA	0.001	0.03	0.001	0.001	0.03	0.001	0.68	0.97
TMCA	Tauro-muricholic acids	Bile Acids		HMDB00932	0.03	0.04	0.0003	0.008	0.0003	0.0003	0.01	0.0003	0.94	1.02	0.06	0.2	0.02	0.006	0.03	0.0003	0.001	0.006	0.07	0.1	0.02	0.06	0.1	0.02	0.62	0.8	0.06	0.09	0.02	0.06	0.2	0.02	0.59	0.97
beta-Ala	beta-Alanine	Biogenic Amines		HMDB0000056	1.5	38.9	60.8	149	38.7	72.5	174	51.5	0.23	0.87	1.1	1.5	0.5	43.4	51.2	1	0.00001	0.0002	1.4	2.4	0.9	1.4	2.7	0.8	0.86	0.92	0.5	0.7	0.04	0.5	0.7	0.4	0.26	0.79
GABA	gamma-Aminobutyric acid	Biogenic Amines		HMDB0000112	0.2	0.1	0.3	0.4	0.3	0.3	0.4	0.3	0.65	0.89	0.2	0.4	0.1	0.4	0.6	0.1	0.009	0.03	0.2	0.2	0.1	0.2	0.2	0.09	0.27	0.67	0.1	0.2	0.1	0.2	0.2	0.1	0.41	0.91
Serotonin	Serotonin	Biogenic Amines		HMDB00259	0.01	0.07	0.01	0.01	0.01	0.01	0.1	0.01	0.06	1.25	0.01	0.5	0.01	0.01	0.01	0.01	0.33	0.45	0.01	0.01	0.01	0.01	0.2	0.01	0.37	0.67	0.01	0.01	0.01	0.01	0.01	0.01	0.3	0.79
H1	Hexose	Carbohydrates and Related		HMDB0000211, HMDB0000169, HMDB0000122, HMDB0006088, HMDB0000660, HMDB0000143	6763	942	6706	7293	6388	7234	8194	6814	0.004	0.49	6399	9037	5633	7189	7627	5484	0.81	0.86	7219	8426	5937	7016	8416	3817	0.25	0.67	6117	6711	5524	5863	7644	5001	0.85	0.97
AconAcid	Aconitic acid	Carboxylic Acids		HMDB0000072, HMDB0000958	1.2	0.7	0.5	0.6	0.4	0.5	0.6	0.4	0.43	0.8	1.3	1.5	0.8	0.4	1.1	0.3	0.00001	0.0001	2.1	3.6	1.4	1.9	2.5	0.9	0.27	0.67	1.5	2.3	1.2	1.3	1.8	1.1	0.28	0.79
DiCA(12:0)	Dodecanedioic acid	Carboxylic Acids		HMDB0000623	1	0.3	0.6	0.7	0.5	0.6	0.8	0.5	0.39	0.79	1.1	1.3	1.1	1	1.1	0.8	0.004	0.02	1.3	1.5	1	1.3	1.8	0.7	0.61	0.8	1	1.6	0.8	1	1.1	0.9	0.74	0.97
HipAcid	Hippuric acid	Carboxylic Acids		HMDB0000714	365	246	783	964	598	745	879	619	0.92	1.01	234	325	186	752	923	238	0.00003	0.0002	355	404	231	317	371	164	0.27	0.67	319	451	238	322	406	303	0.52	0.95
Lac	Lactic acid	Carboxylic Acids		HMDB0001311, HMDB0000190	1683	431	1845	2352	1329	1685	2163	1256	0.45	0.82	1908	2169	1331	1362	1744	745	0.01	0.04	1959	3213	1548	1757	2307	861	0.17	0.67	1611	2152	883	1475	1913	1041	0.76	0.97
Cer(d16:1/18:0)	Ceramide (d16:1/18:0)	Ceramides			0.009	0.08	0.2	0.2	0.1	0.2	0.2	0.009	0.35	0.79	0.009	0.009	0.009	0.2	0.3	0.009	0.000008	0.0002	0.009	0.009	0.009	0.009	0.009	0.009	NA	NA	0.009	0.009	0.009	0.009	0.009	0.009	NA	NA
Cer(d16:1/20:0)	Ceramide (d16:1/20:0)	Ceramides			0.1	0.08	0.2	0.3	0.2	0.2	0.2	0.1	0.1	1.1	0.08	0.1	0.007	0.2	0.2	0.007	0.06	0.14	0.09	0.1	0.007	0.09	0.1	0.007	0.41	0.7	0.07	0.09	0.007	0.07	0.1	0.007	0.9	0.98
Cer(d16:1/22:0)	Ceramide (d16:1/22:0)	Ceramides			0.006	0.08	0.1	0.2	0.1	0.2	0.2	0.08	0.99	1.02	0.006	0.07	0.006	0.2	0.2	0.006	0.0002	0.002	0.006	0.07	0.006	0.006	0.07	0.006	0.89	0.94	0.006	0.006	0.006	0.006	0.006	0.006	0.3	0.79
Cer(d16:1/23:0)	Ceramide (d16:1/23:0)	Ceramides			0.004	0.06	0.09	0.2	0.004	0.1	0.2	0.1	0.1	1.11	0.004	0.004	0.004	0.1	0.2	0.004	0.000009	0.0002	0.004	0.004	0.004	0.004	0.05	0.004	0.37	0.67	0.004	0.004	0.004	0.004	0.004	0.004	0.3	0.79
Cer(d16:1/24:0)	Ceramide (d16:1/24:0)	Ceramides			0.05	0.03	0.09	0.1	0.06	0.09	0.1	0.04	0.87	1	0.04	0.07	0.03	0.06	0.2	0.04	0.03	0.08	0.06	0.06	0.05	0.05	0.06	0.03	0.07	0.67	0.04	0.05	0.03	0.04	0.05	0.03	0.81	0.97
Cer(d18:1/14:0)	Ceramide (d18:1/14:0)	Ceramides		HMDB0011773	0.009	0.06	0.1	0.2	0.09	0.05	0.2	0.009	0.03	1.26	0.009	0.009	0.009	0.1	0.2	0.009	0.0005	0.003	0.009	0.009	0.009	0.009	0.009	0.009	0.37	0.67	0.009	0.009	0.009	0.009	0.009	0.009	0.3	0.79
Cer(d18:1/16:0)	Ceramide (d18:1/16:0)	Ceramides		HMDB0004949	0.09	0.03	0.1	0.1	0.1	0.1	0.2	0.1	0.69	0.91	0.08	0.2	0.07	0.1	0.2	0.06	0.04	0.1	0.08	0.1	0.06	0.08	0.1	0.04	0.59	0.79	0.05	0.08	0.05	0.06	0.1	0.04	0.59	0.97
Cer(d18:1/18:0(OH))	Ceramide (d18:1/18:0(OH))	Ceramides			0.1	1.2	2.3	2.9	0.1	2.6	4.1	0.1	0.75	0.93	0.1	0.1	0.1	2.1	2.7	0.1	0.000009	0.0002	0.1	0.1	0.1	0.1	0.1	0.1	NA	NA	0.1	0.1	0.1	0.1	0.1	0.1	NA	NA
Cer(d18:1/18:0)	Ceramide (d18:1/18:0)	Ceramides		HMDB0004950	0.1	0.04	0.1	0.2	0.1	0.2	0.2	0.09	0.8	0.98	0.09	0.2	0.07	0.2	0.2	0.07	0.02	0.06	0.09	0.1	0.07	0.09	0.1	0.05	0.98	0.99	0.07	0.09	0.05	0.06	0.1	0.05	0.65	0.97
Cer(d18:1/18:1)	Ceramide (d18:1/18:1)	Ceramides		HMDB0004948	0.003	0.01	0.02	0.08	0.003	0.02	0.04	0.003	0.95	1.03	0.003	0.003	0.003	0.02	0.04	0.003	0.02	0.06	0.003	0.003	0.003	0.003	0.003	0.003	0.37	0.67	0.003	0.003	0.003	0.003	0.003	0.003	0.3	0.79
Cer(d18:1/20:0(OH))	Ceramide (d18:1/20:0(OH))	Ceramides			0.07	0.7	1	2.3	0.7	1.5	2.5	1	0.16	0.9	0.07	0.07	0.07	1.6	2	0.07	0.000007	0.0002	0.07	0.07	0.07	0.07	0.07	0.07	0.37	0.67	0.07	0.07	0.07	0.07	0.07	0.07	0.3	0.79
Cer(d18:1/20:0)	Ceramide (d18:1/20:0)	Ceramides		HMDB0004951	0.05	0.02	0.09	0.09	0.06	0.07	0.09	0.05	0.17	0.89	0.04	0.07	0.04	0.08	0.1	0.03	0.009	0.03	0.05	0.06	0.04	0.05	0.06	0.02	0.71	0.83	0.03	0.04	0.02	0.03	0.05	0.02	0.92	0.98
Cer(d18:1/22:0)	Ceramide (d18:1/22:0)	Ceramides		HMDB0004952	0.2	0.07	0.2	0.3	0.2	0.3	0.3	0.2	0.13	0.99	0.1	0.2	0.1	0.2	0.3	0.1	0.01	0.04	0.2	0.3	0.2	0.2	0.3	0.09	0.86	0.92	0.1	0.1	0.09	0.1	0.2	0.09	0.1	0.79
Cer(d18:1/23:0)	Ceramide (d18:1/23:0)	Ceramides		HMDB0000950	0.2	0.07	0.3	0.4	0.2	0.3	0.4	0.3	0.37	0.79	0.2	0.2	0.1	0.3	0.4	0.2	0.004	0.02	0.2	0.3	0.2	0.3	0.3	0.1	0.68	0.82	0.1	0.2	0.1	0.2	0.2	0.1	0.43	0.92
Cer(d18:1/24:0)	Ceramide (d18:1/24:0)	Ceramides		HMDB0004956	0.6	0.2	0.7	0.9	0.5	0.7	0.9	0.6	0.72	0.92	0.4	0.9	0.3	0.7	0.8	0.4	0.03	0.08	0.6	0.8	0.5	0.6	0.8	0.3	0.49	0.75	0.4	0.4	0.3	0.4	0.5	0.3	0.97	0.99
Cer(d18:1/24:1)	Ceramide (d18:1/24:1)	Ceramides		HMDB0004953	0.2	0.07	0.3	0.4	0.2	0.3	0.4	0.2	0.41	0.8	0.2	0.4	0.2	0.3	0.3	0.1	0.05	0.12	0.3	0.3	0.2	0.3	0.3	0.2	0.53	0.78	0.2	0.2	0.1	0.2	0.2	0.1	0.97	0.99
Cer(d18:1/25:0)	Ceramide (d18:1/25:0)	Ceramides		HMDB0004957	0.2	0.05	0.2	0.3	0.2	0.2	0.2	0.2	0.63	0.88	0.1	0.2	0.09	0.2	0.3	0.09	0.01	0.04	0.2	0.2	0.1	0.2	0.2	0.1	0.84	0.91	0.1	0.2	0.1	0.1	0.2	0.1	0.55	0.97
Cer(d18:1/26:0)	Ceramide (d18:1/26:0)	Ceramides		HMDB0004955	0.04	0.04	0.09	0.1	0.04	0.09	0.1	0.07	0.71	0.92	0.02	0.1	0.002	0.08	0.1	0.03	0.007	0.02	0.04	0.05	0.002	0.03	0.05	0.03	0.69	0.82	0.03	0.05	0.002	0.03	0.05	0.002	0.78	0.97
Cer(d18:1/26:1)	Ceramide (d18:1/26:1)	Ceramides			0.02	0.02	0.04	0.07	0.03	0.03	0.06	0.02	0.05	1.39	0.01	0.03	0.009	0.03	0.05	0.01	0.003	0.02	0.01	0.02	0.01	0.01	0.02	0.01	0.17	0.67	0.01	0.02	0.0001	0.01	0.02	0.0001	0.95	0.99
Cer(d18:2/14:0)	Ceramide (d18:2/14:0)	Ceramides			0.003	0.03	0.04	0.1	0.003	0.04	0.07	0.003	0.56	0.88	0.003	0.003	0.003	0.06	0.09	0.003	0.00001	0.0002	0.003	0.003	0.003	0.003	0.003	0.003	0.37	0.67	0.003	0.003	0.003	0.003	0.003	0.003	0.3	0.79
Cer(d18:2/18:0)	Ceramide (d18:2/18:0)	Ceramides			0.001	0.03	0.05	0.1	0.001	0.04	0.07	0.001	0.84	0.99	0.001	0.001	0.001	0.06	0.08	0.001	0.000008	0.0002	0.001	0.001	0.001	0.001	0.001	0.001	0.37	0.67	0.001	0.001	0.001	0.001	0.001	0.001	0.3	0.79
Cer(d18:2/18:1)	Ceramide (d18:2/18:1)	Ceramides			0.003	0.03	0.06	0.07	0.03	0.04	0.07	0.003	0.22	0.88	0.003	0.003	0.003	0.04	0.09	0.003	0.005	0.02	0.003	0.003	0.003	0.003	0.003	0.003	0.37	0.67	0.003	0.003	0.003	0.003	0.003	0.003	0.3	0.79
Cer(d18:2/20:0)	Ceramide (d18:2/20:0)	Ceramides			0.004	0.04	0.09	0.1	0.07	0.08	0.1	0.004	0.19	0.86	0.004	0.004	0.004	0.07	0.08	0.004	0.0004	0.003	0.004	0.004	0.004	0.004	0.004	0.004	0.37	0.67	0.004	0.004	0.004	0.004	0.004	0.004	0.3	0.79
Cer(d18:2/22:0)	Ceramide (d18:2/22:0)	Ceramides			0.002	0.02	0.05	0.06	0.002	0.05	0.08	0.002	0.98	1.03	0.002	0.002	0.002	0.03	0.08	0.002	0.00001	0.0001	0.002	0.002	0.002	0.002	0.002	0.002	0.37	0.67	0.002	0.002	0.002	0.002	0.002	0.002	0.3	0.79
Cer(d18:2/23:0)	Ceramide (d18:2/23:0)	Ceramides			0.002	0.009	0.002	0.03	0.002	0.03	0.03	0.002	0.16	0.88	0.002	0.002	0.002	0.002	0.002	0.002	0.33	0.47	0.002	0.002	0.002	0.002	0.002	0.002	0.37	0.67	0.002	0.002	0.002	0.002	0.002	0.002	0.3	0.79
Cer(d18:2/24:0)	Ceramide (d18:2/24:0)	Ceramides			0.002	0.02	0.04	0.05	0.03	0.04	0.05	0.03	0.1	1.12	0.002	0.002	0.002	0.04	0.05	0.002	0.0005	0.003	0.002	0.002	0.002	0.002	0.002	0.002	0.37	0.67	0.002	0.002	0.002	0.002	0.002	0.002	0.3	0.79
Cer(d18:2/24:1)	Ceramide (d18:2/24:1)	Ceramides			0.002	0.02	0.03	0.06	0.002	0.03	0.04	0.002	0.38	0.79	0.002	0.02	0.002	0.04	0.05	0.002	0.0003	0.002	0.002	0.002	0.002	0.002	0.002	0.002	0.37	0.67	0.002	0.002	0.002	0.002	0.002	0.002	0.3	0.79
CE(14:0)	Cholesteryl ester 14:0	Cholesteryl Esters		HMDB0006725	0.3	1.4	3.1	5.6	0.3	2.8	3.6	0.3	0.86	1	0.3	0.3	0.3	0.3	3.9	0.3	0.06	0.14	0.3	0.3	0.3	0.3	0.3	0.3	0.37	0.67	0.3	0.3	0.3	0.3	0.3	0.3	0.3	0.79
CE(14:1)	Cholesteryl ester 14:1	Cholesteryl Esters		HMDB0062458	0.002	0.04	0.08	0.1	0.03	0.08	0.09	0.06	0.86	0.99	0.002	0.002	0.002	0.07	0.09	0.002	0.000008	0.0002	0.002	0.002	0.002	0.002	0.002	0.002	0.37	0.67	0.002	0.002	0.002	0.002	0.002	0.002	0.3	0.79
CE(15:1)	Cholesteryl ester 15:1	Cholesteryl Esters		HMDB0060056	0.02	0.07	0.05	0.08	0.001	0.07	0.09	0.02	0.24	0.87	0.02	0.6	0.01	0.07	0.1	0.02	0.21	0.34	0.01	0.03	0.001	0.007	0.02	0.001	0.73	0.84	0.009	0.04	0.001	0.01	0.02	0.001	0.98	0.99
CE(16:0)	Cholesteryl ester 16:0	Cholesteryl Esters		HMDB00885	15	3.9	16.6	19.3	12.5	14.8	17.3	11.3	0.13	0.98	16.7	27.5	12.2	15.7	18.6	8	0.25	0.39	14.9	18.6	5.3	12.6	15.7	6	0.42	0.71	12.2	15.2	8.8	8.5	17.4	7.8	0.26	0.79
CE(16:1)	Cholesteryl ester 16:1	Cholesteryl Esters		HMDB00658	2.9	1.2	3.1	4.4	2.7	3.1	3.5	2.3	0.39	0.79	2.1	4.7	1.2	2.8	3.9	0.07	0.75	0.82	3.8	7.1	0.07	3.5	4.7	1.3	0.72	0.84	3.1	4	1.9	2.4	4.2	1.7	0.44	0.92
CE(17:0)	Cholesteryl ester 17:0	Cholesteryl Esters		HMDB0060059	0.08	0.6	1	1.3	0.08	1.1	1.8	0.08	0.41	0.8	0.08	1.4	0.08	1.2	1.6	0.08	0.01	0.03	0.08	0.08	0.08	0.08	0.08	0.08	0.37	0.67	0.08	0.08	0.08	0.08	0.08	0.08	0.3	0.79
CE(17:1)	Cholesteryl ester 17:1	Cholesteryl Esters		HMDB0060060	0.03	0.3	0.7	1.1	0.3	0.5	0.9	0.3	0.4	0.8	0.03	0.03	0.03	0.5	0.8	0.03	0.00001	0.0002	0.03	0.03	0.03	0.03	0.03	0.03	NA	NA	0.03	0.03	0.03	0.03	0.03	0.03	NA	NA
CE(18:0)	Cholesteryl ester 18:0	Cholesteryl Esters		HMDB0062461	0.6	0.7	1.3	1.9	0.1	1.2	1.9	0.1	0.63	0.88	0.1	1.9	0.1	1.1	1.8	0.1	0.01	0.04	0.1	1.8	0.1	0.1	1.3	0.1	0.72	0.84	0.1	1.1	0.1	0.1	1.2	0.1	0.77	0.97
CE(18:1)	Cholesteryl ester 18:1	Cholesteryl Esters		HMDB00918, HMDB0005189	10.9	8	7.2	9.5	4.9	6.6	7.8	4.5	0.4	0.8	11.5	17.1	8.1	6.7	7.3	5.2	0.00001	0.0001	23.1	35.7	4.4	19.5	28.4	8.1	0.54	0.78	17.8	22.7	12.7	14.1	23.3	10.3	0.5	0.94
CE(18:2)	Cholesteryl ester 18:2	Cholesteryl Esters		HMDB05192	38.4	19.8	29.2	38.9	20.3	25.2	38.2	20.6	0.53	0.87	50.6	82.2	38.6	25.8	33.9	21.4	0.00001	0.0001	58.4	84.8	13.4	53.4	71.5	24	0.82	0.89	52.6	67.6	38.1	37	101	33.7	0.56	0.97
CE(18:3)	Cholesteryl ester 18:3	Cholesteryl Esters		HMDB0010370, HMDB0010369	2.8	1.5	1.8	2.2	1.1	1.7	2.4	1.4	0.86	1	2.8	5.7	2.3	1.4	1.9	0.9	0.00008	0.0006	4	6.8	1.1	4.4	5.4	1.5	0.81	0.89	3.6	4.4	2.8	3.6	6	2.8	0.4	0.9
CE(20:0)	Cholesteryl ester 20:0	Cholesteryl Esters		HMDB0062459	7.6	10.1	8.3	11.6	5.1	6.8	10.4	4	0.4	0.8	21.6	75.3	14.2	9.6	12	5.4	0.0002	0.001	6.8	12.6	3.5	5.1	8.6	2.8	0.11	0.67	8.2	16.1	4.6	4.9	14.2	3.4	0.27	0.79
CE(20:1)	Cholesteryl ester 20:1	Cholesteryl Esters		HMDB06732	2.7	4.2	2.7	3.9	1.8	2.5	3.7	1.4	0.54	0.87	7.7	32.8	4.5	3.1	4.1	1.4	0.0007	0.004	2.5	4.9	1.1	1.7	2.9	1	0.08	0.67	3.1	5.9	1.7	2	5	1.1	0.37	0.87
CE(20:3)	Cholesteryl ester 20:3	Cholesteryl Esters		HMDB06736	0.04	0.2	0.04	0.6	0.04	0.5	0.6	0.04	0.15	0.92	0.04	0.8	0.04	0.2	0.6	0.04	0.16	0.28	0.04	0.5	0.04	0.04	0.5	0.04	0.46	0.73	0.04	0.5	0.04	0.04	0.5	0.04	0.64	0.97
CE(20:4)	Cholesteryl ester 20:4	Cholesteryl Esters		HMDB06726, HMDB0010371	0.6	0.3	0.4	0.7	0.04	0.5	0.8	0.04	0.26	0.88	0.5	0.9	0.04	0.5	0.7	0.04	0.29	0.43	0.9	1.4	0.04	0.9	1	0.4	0.56	0.78	0.8	0.9	0.6	0.6	1.2	0.5	0.21	0.79
CE(20:5)	Cholesteryl ester 20:5	Cholesteryl Esters		HMDB06731	0.1	0.2	0.1	1.1	0.1	0.1	1.1	0.1	0.57	0.88	0.1	0.1	0.1	0.1	0.1	0.1	NA	NA	0.1	0.1	0.1	0.1	0.1	0.1	0.37	0.67	0.1	0.1	0.1	0.1	0.1	0.1	0.3	0.79
CE(22:1)	Cholesteryl ester 22:1	Cholesteryl Esters		HMDB0062456	0.007	0.02	0.007	0.1	0.007	0.007	0.07	0.007	0.49	0.86	0.007	0.07	0.007	0.007	0.08	0.007	0.54	0.64	0.007	0.007	0.007	0.007	0.007	0.007	0.37	0.67	0.007	0.007	0.007	0.007	0.007	0.007	0.3	0.79
CE(22:2)	Cholesteryl ester 22:2	Cholesteryl Esters		HMDB06737	0.04	0.02	0.04	0.06	0.002	0.03	0.04	0.002	0.61	0.88	0.05	0.07	0.04	0.03	0.04	0.002	0.02	0.06	0.05	0.06	0.03	0.04	0.05	0.002	0.24	0.67	0.04	0.06	0.03	0.03	0.05	0.002	0.19	0.79
CE(22:5)	Cholesteryl ester 22:5	Cholesteryl Esters		HMDB10374, HMDB0010375	0.2	0.2	0.2	0.5	0.2	0.3	0.4	0.2	0.82	0.97	0.4	1.4	0.2	0.3	0.4	0.2	0.1	0.2	0.2	0.2	0.01	0.01	0.01	0.01	0.001	0.67	0.08	0.3	0.01	0.01	0.2	0.01	0.46	0.92
CE(22:6)	Cholesteryl ester 22:6	Cholesteryl Esters		HMDB06733	0.7	0.6	0.8	1.3	0.4	0.7	1	0.4	0.9	1	1.4	5	0.9	0.8	1.1	0.4	0.005	0.02	0.6	0.9	0.3	0.5	0.8	0.3	0.11	0.67	0.5	1.1	0.5	0.4	0.9	0.4	0.26	0.79
p-Cresol-SO4	p-Cresol sulfate	Cresols		HMDB0011635	94.3	15.5	85.9	113	74.2	96.3	113	79.8	0.3	0.91	104	119	99.5	84.5	116	74.3	0.003	0.01	103	117	83.7	98.1	122	54.1	0.44	0.73	93.1	121	58	90.7	117	68.6	0.92	0.98
DG(14:0_18:1)	Diacylglyceride (14:0_18:1)	Diglycerides		HMDB0007015	0.01	0.09	0.2	0.3	0.01	0.1	0.2	0.01	0.93	1.01	0.01	0.01	0.01	0.2	0.3	0.01	0.0005	0.003	0.01	0.01	0.01	0.01	0.01	0.01	0.37	0.67	0.01	0.01	0.01	0.01	0.01	0.01	0.3	0.79
DG(14:0_20:0)	Diacylglyceride (14:0_20:0)	Diglycerides		HMDB0007020	0.0003	0.002	0.004	0.006	0.0003	0.004	0.007	0.0003	0.99	1.02	0.0003	0.0003	0.0003	0.005	0.01	0.0003	0.00001	0.0002	0.0003	0.0003	0.0003	0.0003	0.0003	0.0003	0.37	0.67	0.0003	0.0003	0.0003	0.0003	0.0003	0.0003	0.3	0.79
DG(14:1_20:2)	Diacylglyceride (14:1_20:2)	Diglycerides		HMDB0007051	0.001	0.004	0.006	0.02	0.001	0.001	0.02	0.001	0.37	0.78	0.001	0.001	0.001	0.001	0.01	0.001	0.15	0.27	0.001	0.001	0.001	0.001	0.001	0.001	NA	NA	0.001	0.001	0.001	0.001	0.001	0.001	NA	NA
DG(16:0_16:0)	Diacylglyceride (16:0_16:0)	Diglycerides		HMDB0007098	0.1	0.2	0.3	0.6	0.09	0.4	0.8	0.06	0.96	1.03	0.001	0.4	0.001	0.3	0.7	0.001	0.007	0.03	0.2	0.4	0.001	0.07	0.2	0.001	0.36	0.67	0.001	0.3	0.001	0.001	0.001	0.001	0.18	0.79
DG(16:0_16:1)	Diacylglyceride (16:0_16:1)	Diglycerides		HMDB0007099	0.001	0.1	0.2	0.4	0.08	0.2	0.4	0.001	0.18	0.89	0.001	0.001	0.001	0.3	0.4	0.001	0.000008	0.0002	0.001	0.001	0.001	0.001	0.001	0.001	NA	NA	0.001	0.001	0.001	0.001	0.001	0.001	NA	NA
DG(16:0_18:1)	Diacylglyceride (16:0_18:1)	Diglycerides		HMDB0007214, HMDB0007102, HMDB0007101	0.02	0.09	0.02	0.4	0.02	0.02	0.2	0.02	0.24	0.88	0.02	0.02	0.02	0.02	0.3	0.02	0.06	0.14	0.02	0.02	0.02	0.02	0.02	0.02	0.37	0.67	0.02	0.02	0.02	0.02	0.02	0.02	0.3	0.79
DG(16:0_18:2)	Diacylglyceride (16:0_18:2)	Diglycerides		HMDB0007103	0.04	0.07	0.1	0.2	0.04	0.1	0.3	0.04	0.72	0.92	0.01	0.05	0.001	0.2	0.2	0.03	0.001	0.006	0.001	0.05	0.001	0.03	0.1	0.001	0.42	0.71	0.01	0.04	0.001	0.04	0.06	0.001	0.3	0.79
DG(16:0_20:0)	Diacylglyceride (16:0_20:0)	Diglycerides		HMDB0007107	0.02	0.1	0.2	0.3	0.02	0.02	0.3	0.02	0.4	0.8	0.02	0.02	0.02	0.3	0.4	0.02	0.004	0.02	0.02	0.02	0.02	0.02	0.02	0.02	0.37	0.67	0.02	0.02	0.02	0.02	0.02	0.02	0.3	0.79
DG(16:0_20:3)	Diacylglyceride (16:0_20:3)	Diglycerides		HMDB0007111	0.008	0.04	0.008	0.1	0.008	0.008	0.2	0.008	0.94	1.02	0.008	0.008	0.008	0.09	0.2	0.008	0.005	0.02	0.008	0.008	0.008	0.008	0.008	0.008	0.37	0.67	0.008	0.008	0.008	0.008	0.008	0.008	0.3	0.79
DG(16:0_20:4)	Diacylglyceride (16:0_20:4)	Diglycerides		HMDB0007112	0.01	0.02	0.01	0.1	0.01	0.01	0.1	0.01	0.99	1.02	0.01	0.01	0.01	0.01	0.01	0.01	NA	NA	0.01	0.01	0.01	0.01	0.01	0.01	0.37	0.67	0.01	0.01	0.01	0.01	0.01	0.01	0.3	0.79
DG(16:1_18:0)	Diacylglyceride (16:1_18:0)	Diglycerides		HMDB0007129	0.001	0.05	0.001	0.1	0.001	0.1	0.2	0.001	0.02	1.07	0.001	0.001	0.001	0.06	0.2	0.001	0.005	0.02	0.001	0.001	0.001	0.001	0.001	0.001	NA	NA	0.001	0.03	0.001	0.001	0.001	0.001	0.37	0.87
DG(16:1_18:1)	Diacylglyceride (16:1_18:1)	Diglycerides		HMDB0007131	0.01	0.03	0.01	0.01	0.01	0.01	0.01	0.01	NA	NA	0.01	0.01	0.01	0.01	0.2	0.01	0.15	0.28	0.01	0.01	0.01	0.01	0.01	0.01	0.37	0.67	0.01	0.01	0.01	0.01	0.01	0.01	0.3	0.79
DG(17:0_17:1)	Diacylglyceride (17:0_17:1)	Diglycerides			0.008	0.03	0.008	0.1	0.008	0.05	0.1	0.008	0.32	0.91	0.008	0.008	0.008	0.008	0.1	0.008	0.15	0.27	0.008	0.008	0.008	0.008	0.008	0.008	0.37	0.67	0.008	0.008	0.008	0.008	0.008	0.008	0.3	0.79
DG(17:0_18:1)	Diacylglyceride (17:0_18:1)	Diglycerides			0.003	0.02	0.04	0.07	0.003	0.03	0.05	0.003	0.43	0.8	0.003	0.003	0.003	0.04	0.05	0.003	0.004	0.02	0.003	0.003	0.003	0.003	0.003	0.003	0.37	0.67	0.003	0.003	0.003	0.003	0.003	0.003	0.3	0.79
DG(18:1_18:2)	Diacylglyceride (18:1_18:2)	Diglycerides		HMDB0007219	0.02	0.08	0.09	0.2	0.02	0.2	0.2	0.02	0.57	0.88	0.02	0.02	0.02	0.1	0.3	0.02	0.02	0.06	0.02	0.02	0.02	0.02	0.02	0.02	0.37	0.67	0.02	0.02	0.02	0.02	0.02	0.02	0.3	0.79
DG(18:1_18:3)	Diacylglyceride (18:1_18:3)	Diglycerides		HMDB0007221, HMDB0007276	0.02	0.03	0.04	0.1	0.001	0.05	0.1	0.001	0.8	0.98	0.009	0.03	0.001	0.06	0.1	0.02	0.002	0.009	0.001	0.04	0.001	0.001	0.05	0.001	0.81	0.89	0.001	0.03	0.001	0.03	0.05	0.001	0.02	0.79
DG(18:1_18:4)	Diacylglyceride (18:1_18:4)	Diglycerides		HMDB0007334	0.002	0.02	0.03	0.05	0.002	0.03	0.07	0.002	1	1.02	0.002	0.03	0.002	0.05	0.07	0.002	0.006	0.02	0.002	0.002	0.002	0.002	0.002	0.002	0.37	0.67	0.002	0.002	0.002	0.002	0.002	0.002	0.3	0.79
DG(18:1_20:1)	Diacylglyceride (18:1_20:1)	Diglycerides		HMDB0007224	0.002	0.008	0.002	0.02	0.002	0.02	0.03	0.002	0.1	1.06	0.002	0.002	0.002	0.02	0.03	0.002	0.004	0.02	0.002	0.002	0.002	0.002	0.002	0.002	0.37	0.67	0.002	0.002	0.002	0.002	0.002	0.002	0.3	0.79
DG(18:1_20:2)	Diacylglyceride (18:1_20:2)	Diglycerides		HMDB0007225	0.008	0.08	0.1	0.2	0.008	0.2	0.3	0.09	0.17	0.88	0.008	0.008	0.008	0.2	0.2	0.008	0.0004	0.003	0.008	0.008	0.008	0.008	0.008	0.008	NA	NA	0.008	0.008	0.008	0.008	0.008	0.008	NA	NA
DG(18:1_20:3)	Diacylglyceride (18:1_20:3)	Diglycerides		HMDB0007227	0.002	0.02	0.05	0.08	0.04	0.04	0.06	0.02	0.08	1.1	0.002	0.002	0.002	0.02	0.05	0.002	0.005	0.02	0.002	0.002	0.002	0.002	0.002	0.002	0.37	0.67	0.002	0.002	0.002	0.002	0.002	0.002	0.3	0.79
DG(18:1_20:4)	Diacylglyceride (18:1_20:4)	Diglycerides		HMDB0007228	0.006	0.007	0.006	0.006	0.006	0.006	0.06	0.006	0.33	0.8	0.006	0.006	0.006	0.006	0.006	0.006	0.33	0.47	0.006	0.006	0.006	0.006	0.006	0.006	0.37	0.67	0.006	0.006	0.006	0.006	0.006	0.006	0.3	0.79
DG(18:1_22:5)	Diacylglyceride (18:1_22:5)	Diglycerides		HMDB0007236	0.0002	0.0007	0.0002	0.003	0.0002	0.0002	0.003	0.0002	0.6	0.88	0.0002	0.0002	0.0002	0.0002	0.003	0.0002	0.15	0.27	0.0002	0.0002	0.0002	0.0002	0.0002	0.0002	NA	NA	0.0002	0.0002	0.0002	0.0002	0.0002	0.0002	NA	NA
DG(18:1_22:6)	Diacylglyceride (18:1_22:6)	Diglycerides		HMDB0007237	0.001	0.02	0.03	0.05	0.001	0.03	0.04	0.02	0.45	0.83	0.001	0.001	0.001	0.03	0.08	0.001	0.0005	0.003	0.001	0.001	0.001	0.001	0.001	0.001	NA	NA	0.001	0.001	0.001	0.001	0.001	0.001	NA	NA
DG(18:2_18:2)	Diacylglyceride (18:2_18:2)	Diglycerides		HMDB0007248	0.04	0.06	0.08	0.3	0.01	0.09	0.2	0.03	0.88	1	0.03	0.04	0.001	0.09	0.2	0.001	0.28	0.41	0.04	0.04	0.001	0.03	0.05	0.001	0.61	0.79	0.02	0.05	0.02	0.03	0.04	0.001	0.06	0.79
DG(18:2_18:3)	Diacylglyceride (18:2_18:3)	Diglycerides		HMDB0007250, HMDB0007277	0.07	0.07	0.1	0.3	0.09	0.2	0.2	0.06	0.96	1.03	0.03	0.07	0.001	0.2	0.3	0.05	0.003	0.01	0.07	0.1	0.001	0.07	0.1	0.05	0.35	0.67	0.03	0.07	0.001	0.06	0.08	0.001	0.42	0.91
DG(18:2_18:4)	Diacylglyceride (18:2_18:4)	Diglycerides		HMDB0007335	0.001	0.07	0.1	0.3	0.001	0.1	0.2	0.001	0.85	0.99	0.001	0.001	0.001	0.05	0.1	0.001	0.005	0.02	0.001	0.001	0.001	0.001	0.001	0.001	NA	NA	0.001	0.001	0.001	0.001	0.001	0.001	NA	NA
DG(18:2_20:0)	Diacylglyceride (18:2_20:0)	Diglycerides		HMDB0007252	0.004	0.05	0.1	0.1	0.004	0.1	0.2	0.04	0.44	0.81	0.004	0.004	0.004	0.09	0.1	0.004	0.00001	0.0001	0.004	0.004	0.004	0.004	0.004	0.004	0.37	0.67	0.004	0.004	0.004	0.004	0.004	0.004	0.3	0.79
DG(18:2_20:4)	Diacylglyceride (18:2_20:4)	Diglycerides		HMDB0007257	0.003	0.03	0.05	0.09	0.003	0.05	0.08	0.003	0.97	1.03	0.003	0.003	0.003	0.09	0.1	0.003	0.0006	0.003	0.003	0.003	0.003	0.003	0.003	0.003	0.37	0.67	0.003	0.003	0.003	0.003	0.003	0.003	0.3	0.79
DG(18:3_18:3)	Diacylglyceride (18:3_18:3)	Diglycerides		HMDB0007279, HMDB0007278, HMDB0007308, HMDB0007307	0.03	0.03	0.06	0.1	0.002	0.07	0.09	0.04	0.24	0.86	0.03	0.03	0.002	0.07	0.08	0.002	0.14	0.27	0.03	0.04	0.002	0.03	0.04	0.002	0.7	0.83	0.03	0.04	0.002	0.03	0.06	0.03	0.09	0.79
DG(21:0_22:6)	Diacylglyceride (21:0_22:6)	Diglycerides			0.006	0.03	0.06	0.1	0.006	0.006	0.08	0.006	0.31	0.91	0.006	0.06	0.006	0.08	0.1	0.006	0.03	0.08	0.006	0.006	0.006	0.006	0.06	0.006	0.37	0.67	0.006	0.006	0.006	0.006	0.006	0.006	0.3	0.79
DG(22:1_22:2)	Diacylglyceride (22:1_22:2)	Diglycerides		HMDB0007639	0.003	0.02	0.02	0.06	0.003	0.04	0.04	0.003	0.67	0.9	0.003	0.003	0.003	0.04	0.07	0.003	0.004	0.02	0.003	0.003	0.003	0.003	0.003	0.003	0.37	0.67	0.003	0.003	0.003	0.003	0.003	0.003	0.3	0.79
DG-O(16:0_20:4)	Diacylglyceride O-(16:0_18:1)	Diglycerides			0.02	0.06	0.1	0.2	0.02	0.02	0.2	0.02	0.12	1.02	0.02	0.02	0.02	0.02	0.3	0.02	0.33	0.47	0.02	0.02	0.02	0.02	0.02	0.02	0.37	0.67	0.02	0.02	0.02	0.02	0.02	0.02	0.3	0.79
DG-O(18:2_18:2)	Diacylglyceride O-(16:0_20:4)	Diglycerides			0.0008	0.07	0.09	0.2	0.03	0.1	0.2	0.0008	0.41	0.8	0.0008	0.0008	0.0008	0.1	0.2	0.0008	0.00001	0.0002	0.0008	0.0008	0.0008	0.0008	0.0008	0.0008	0.37	0.67	0.0008	0.0008	0.0008	0.0008	0.0008	0.0008	0.3	0.79
Hex2Cer(d18:1/14:0)	Dihexosylceramide (d18:1/14:0)	Dihexosylceramides			0.2	1	0.2	3.3	0.2	0.2	3.1	0.2	0.99	1.02	0.2	0.2	0.2	2.4	3.2	0.2	0.004	0.02	0.2	0.2	0.2	0.2	0.2	0.2	0.37	0.67	0.2	0.2	0.2	0.2	0.2	0.2	0.3	0.79
Hex2Cer(d18:1/16:0)	Dihexosylceramide (d18:1/16:0)	Dihexosylceramides		HMDB0004833, HMDB0006750	0.05	0.6	1.4	1.6	0.05	1.3	2.4	0.05	0.7	0.91	0.5	1	0.05	1	1.8	0.05	0.09	0.19	0.05	0.7	0.05	0.05	0.6	0.05	0.89	0.94	0.05	0.05	0.05	0.05	0.05	0.05	0.3	0.79
Hex2Cer(d18:1/18:0)	Dihexosylceramide (d18:1/18:0)	Dihexosylceramides		HMDB0004834, HMDB0011591	0.09	0.6	1.3	2.2	0.09	1.3	2	0.09	0.99	1.02	0.09	0.09	0.09	0.5	1.2	0.09	0.02	0.06	0.09	0.09	0.09	0.09	0.09	0.09	0.37	0.67	0.09	0.09	0.09	0.09	0.09	0.09	0.3	0.79
Hex2Cer(d18:1/20:0)	Dihexosylceramide (d18:1/20:0)	Dihexosylceramides		HMDB0004835, HMDB0011593	0.06	0.4	0.3	1	0.06	0.06	1.6	0.06	0.84	0.98	0.06	0.06	0.06	0.7	1.3	0.06	0.004	0.02	0.06	0.06	0.06	0.06	0.06	0.06	NA	NA	0.06	0.06	0.06	0.06	0.06	0.06	NA	NA
Hex2Cer(d18:1/22:0)	Dihexosylceramide (d18:1/22:0)	Dihexosylceramides		HMDB0004836, HMDB0011594	0.04	0.4	0.7	1.1	0.04	0.5	1	0.04	0.53	0.87	0.04	0.4	0.04	0.7	1.4	0.04	0.02	0.05	0.04	0.04	0.04	0.04	0.04	0.04	NA	NA	0.04	0.04	0.04	0.04	0.04	0.04	NA	NA
Hex2Cer(d18:1/24:0)	Dihexosylceramide (d18:1/24:0)	Dihexosylceramides		HMDB0004840, HMDB0011595	0.02	0.2	0.5	0.6	0.02	0.3	0.6	0.02	0.2	0.86	0.02	0.02	0.02	0.5	0.7	0.02	0.0005	0.003	0.02	0.02	0.02	0.02	0.02	0.02	0.37	0.67	0.02	0.02	0.02	0.02	0.02	0.02	0.3	0.79
Hex2Cer(d18:1/24:1)	Dihexosylceramide (d18:1/24:1)	Dihexosylceramides		HMDB0004837, HMDB0004872	0.6	0.4	1	1.8	0.6	0.7	1.8	0.6	0.35	0.79	0.7	0.9	0.5	0.7	1.2	0.5	0.34	0.45	0.4	0.6	0.3	0.5	0.6	0.3	0.69	0.82	0.3	0.7	0.03	0.3	0.4	0.03	0.83	0.97
Hex2Cer(d18:1/26:0)	Dihexosylceramide (d18:1/26:0)	Dihexosylceramides		HMDB0004839, HMDB0004874	0.003	0.06	0.1	0.2	0.05	0.07	0.1	0.003	0.04	1.26	0.003	0.03	0.003	0.1	0.2	0.003	0.0002	0.002	0.003	0.003	0.003	0.003	0.003	0.003	0.37	0.67	0.003	0.03	0.003	0.003	0.03	0.003	0.91	0.98
Hex2Cer(d18:1/26:1)	Dihexosylceramide (d18:1/26:1)	Dihexosylceramides		HMDB0004838, HMDB0004873	0.03	0.1	0.03	0.6	0.03	0.03	0.7	0.03	0.65	0.89	0.03	0.03	0.03	0.03	0.4	0.03	0.15	0.27	0.03	0.03	0.03	0.03	0.03	0.03	NA	NA	0.03	0.03	0.03	0.03	0.03	0.03	NA	NA
Cer(d18:0/16:0)	Dihydroceramide (d18:0/18:0)	Dihydroceramides			3.7	4.7	3.7	3.7	3.7	3.7	3.7	3.7	0.33	0.87	3.7	3.7	3.7	3.7	40.7	3.7	0.33	0.45	3.7	3.7	3.7	3.7	3.7	3.7	0.37	0.67	3.7	3.7	3.7	3.7	3.7	3.7	0.3	0.79
Cer(d18:0/18:0(OH))	Dihydroceramide (d18:0/18:0(OH))	Dihydroceramides			0.5	4.1	8.1	10.6	0.5	6.3	16.6	5.6	0.26	0.88	0.5	0.5	0.5	8.6	13.7	0.5	0.0005	0.003	0.5	0.5	0.5	0.5	0.5	0.5	0.37	0.67	0.5	0.5	0.5	0.5	0.5	0.5	0.3	0.79
Cer(d18:0/18:0)	Dihydroceramide (d18:0/18:0)	Dihydroceramides		HMDB0011761	0.003	0.02	0.04	0.05	0.003	0.05	0.06	0.03	0.27	0.88	0.003	0.03	0.003	0.05	0.05	0.003	0.0004	0.003	0.003	0.003	0.003	0.003	0.03	0.003	0.37	0.67	0.003	0.04	0.003	0.003	0.003	0.003	0.37	0.87
Cer(d18:0/20:0)	Dihydroceramide (d18:0/20:0)	Dihydroceramides		HMDB0011764	0.004	0.04	0.08	0.1	0.004	0.07	0.1	0.004	0.84	0.99	0.004	0.004	0.004	0.08	0.1	0.004	0.00001	0.0002	0.004	0.004	0.004	0.004	0.004	0.004	0.37	0.67	0.004	0.07	0.004	0.004	0.06	0.004	0.96	0.99
Cer(d18:0/22:0)	Dihydroceramide (d18:0/22:0)	Dihydroceramides		HMDB0011765	0.04	0.07	0.1	0.2	0.03	0.1	0.2	0.09	0.27	0.87	0.002	0.09	0.002	0.1	0.2	0.002	0.006	0.02	0.002	0.07	0.002	0.002	0.07	0.002	0.48	0.74	0.002	0.07	0.002	0.002	0.08	0.002	0.87	0.98
Cer(d18:0/24:0)	Dihydroceramide (d18:0/24:0)	Dihydroceramides		HMDB0011768	0.02	0.1	0.1	0.3	0.02	0.2	0.3	0.02	0.12	1.03	0.02	0.3	0.02	0.02	0.3	0.02	0.55	0.64	0.02	0.2	0.02	0.02	0.02	0.02	0.3	0.67	0.02	0.02	0.02	0.02	0.02	0.02	0.3	0.79
Cer(d18:0/24:1)	Dihydroceramide (d18:0/24:1)	Dihydroceramides		HMDB0011769	0.09	0.07	0.2	0.2	0.1	0.2	0.3	0.009	0.14	0.98	0.05	0.1	0.009	0.1	0.2	0.009	0.46	0.57	0.09	0.1	0.009	0.009	0.1	0.009	0.53	0.78	0.09	0.1	0.009	0.09	0.1	0.009	0.83	0.97
Cer(d18:0/26:1(OH))	Dihydroceramide (d18:0/26:1(OH))	Dihydroceramides			0.2	1	2.2	3.9	0.2	0.2	4.1	0.2	0.06	1.09	0.2	0.2	0.2	0.2	3.2	0.2	0.06	0.14	0.2	0.2	0.2	0.2	0.2	0.2	0.37	0.67	0.2	0.2	0.2	0.2	0.2	0.2	0.3	0.79
AA	Arachidonic acid	Fatty Acids		HMDB0001043	3.2	1.2	3.3	4.8	2.8	2.9	3.7	2.4	0.08	1.12	3	7.7	1.9	2.9	4.2	2.1	0.79	0.84	4.9	5.5	4.1	4.2	5.1	1.9	0.12	0.67	2.3	3.8	1.5	2.2	4.7	1.7	0.9	0.98
DHA	Docosahexaenoic acid	Fatty Acids		HMDB0002183	0.6	0.3	0.4	0.7	0.2	0.4	0.5	0.2	0.58	0.88	0.6	1.3	0.01	0.4	0.8	0.2	0.86	0.9	1	1.3	0.8	0.9	1.2	0.4	0.13	0.67	0.9	1.3	0.6	0.5	1.5	0.3	0.07	0.79
EPA	Eicosapentaenoic acid	Fatty Acids		HMDB0001999	0.1	0.5	0.1	1.7	0.1	0.1	0.1	0.1	0.33	0.89	0.1	2.2	0.1	0.1	0.1	0.1	0.33	0.47	0.1	1.6	0.1	0.1	1.5	0.1	0.48	0.75	0.1	1.5	0.1	0.1	1.4	0.1	0.93	0.98
FA(12:0)	Dodecanoic acid	Fatty Acids		HMDB0000638	91.7	1798	91.7	1742	91.7	91.7	3966	91.7	0.46	0.84	91.7	7187	91.7	91.7	91.7	91.7	0.15	0.27	91.7	3489	91.7	91.7	4751	91.7	0.46	0.73	91.7	6666	91.7	1480	5276	91.7	0.13	0.79
FA(18:2)	Octadecadienoate	Fatty Acids		HMDB0062784, HMDB0005047, HMDB0062238, HMDB0005048, HMDB0029800, HMDB0006270, HMDB0003797, HMDB0000673	39	106	263	313	209	226	279	185	0.16	0.91	39.9	58.8	32.7	230	285	26.7	0.0002	0.001	36.7	39.8	28.8	37.9	43.4	19.3	0.79	0.88	21.3	23.2	17	17.7	35	14.8	0.69	0.97
FA(20:1)	Eicosenoic acid	Fatty Acids		HMDB0034296, HMDB0002231	0.9	2.5	0.9	0.9	0.9	0.9	0.9	0.9	0.33	0.88	0.9	11.2	0.9	0.9	0.9	0.9	0.33	0.47	0.9	11.9	0.9	0.9	0.9	0.9	0.3	0.67	0.9	0.9	0.9	0.9	13.9	0.9	0.3	0.79
FA(20:3)	Eicosatrienoic acid	Fatty Acids		HMDB0002925	0.6	0.8	0.4	1.7	0.007	0.5	2.8	0.007	0.84	0.98	0.5	1.7	0.007	0.8	2.9	0.007	0.41	0.52	1.2	2	0.007	1.2	2.2	0.007	0.5	0.76	0.007	1.2	0.007	0.007	1.9	0.007	0.44	0.92
HexCer(d16:1/22:0)	Hexosylceramide (d16:1/22:0)	Hexosylceramides			0.06	0.2	0.06	0.9	0.06	0.06	0.7	0.06	0.92	1.01	0.06	0.06	0.06	0.06	0.7	0.06	0.06	0.14	0.06	0.06	0.06	0.06	0.06	0.06	0.37	0.67	0.06	0.06	0.06	0.06	0.06	0.06	0.3	0.79
HexCer(d16:1/24:0)	Hexosylceramide (d16:1/24:0)	Hexosylceramides			0.06	0.3	0.7	2	0.06	0.06	0.9	0.06	0.28	0.88	0.06	0.06	0.06	0.06	0.7	0.06	0.15	0.27	0.06	0.06	0.06	0.06	0.06	0.06	0.37	0.67	0.06	0.06	0.06	0.06	0.06	0.06	0.3	0.79
HexCer(d18:1/14:0)	Hexosylceramide (d18:1/14:0)	Hexosylceramides		HMDB0012321	0.1	0.2	0.1	1.1	0.1	0.1	0.1	0.1	0.06	1.21	0.1	0.1	0.1	0.1	1	0.1	0.33	0.48	0.1	0.1	0.1	0.1	0.1	0.1	0.37	0.67	0.1	0.1	0.1	0.1	0.1	0.1	0.3	0.79
HexCer(d18:1/16:0)	Hexosylceramide (d18:1/16:0)	Hexosylceramides		HMDB0004971, HMDB0010708	0.3	0.6	0.3	3.1	0.3	0.3	0.3	0.3	0.15	0.97	0.3	0.3	0.3	0.3	3.6	0.3	0.33	0.46	0.3	0.3	0.3	0.3	0.3	0.3	0.37	0.67	0.3	0.3	0.3	0.3	0.3	0.3	0.3	0.79
HexCer(d18:1/18:0)	Hexosylceramide (d18:1/18:0)	Hexosylceramides		HMDB0010709, HMDB0004972	0.1	0.5	0.1	3	0.1	0.1	1.2	0.1	0.52	0.87	0.1	0.1	0.1	0.1	1.9	0.1	0.15	0.27	0.1	0.1	0.1	0.1	0.1	0.1	NA	NA	0.1	0.1	0.1	0.1	0.1	0.1	NA	NA
HexCer(d18:1/18:1)	Hexosylceramide (d18:1/18:1)	Hexosylceramides		HMDB0010714, HMDB0004970	0.2	0.07	0.2	0.5	0.1	0.2	0.3	0.1	0.68	0.91	0.2	0.2	0.1	0.2	0.3	0.1	0.48	0.58	0.2	0.3	0.1	0.2	0.2	0.1	0.75	0.86	0.2	0.2	0.1	0.1	0.3	0.1	0.83	0.97
HexCer(d18:1/20:0)	Hexosylceramide (d18:1/20:0)	Hexosylceramides		HMDB0010710, HMDB0004973	0.2	0.8	0.2	2.8	0.2	0.2	3.1	0.2	0.97	1.03	0.2	0.2	0.2	1	3	0.2	0.02	0.06	0.2	0.2	0.2	0.2	0.2	0.2	NA	NA	0.2	0.2	0.2	0.2	0.2	0.2	NA	NA
HexCer(d18:1/22:0)	Hexosylceramide (d18:1/22:0)	Hexosylceramides		HMDB0010711, HMDB0004974	2.3	1.7	3.7	7.1	2.4	3.5	6.7	0.2	0.24	0.87	2	2.6	0.2	2.4	4.2	0.2	0.76	0.83	2.1	3.6	2	2.6	3.3	0.2	0.31	0.67	2.1	2.5	0.2	2.5	3.2	0.2	0.93	0.98
HexCer(d18:1/23:0)	Hexosylceramide (d18:1/23:0)	Hexosylceramides			1.9	0.9	2.5	5.3	1.8	2.7	4.3	2.4	0.56	0.88	1.3	1.9	1.2	2.3	4.4	0.7	0.06	0.14	1.7	2.3	1.4	1.8	3	1.3	0.61	0.79	1.5	2	1.1	2.2	2.9	1.2	0.29	0.79
HexCer(d18:1/24:0)	Hexosylceramide (d18:1/24:0)	Hexosylceramides		HMDB0004978	0.5	0.4	1.1	2	0.02	0.6	1.1	0.4	0.82	0.97	0.5	0.8	0.02	0.9	1.7	0.4	0.05	0.11	0.5	0.7	0.02	0.5	0.8	0.02	0.7	0.82	0.4	0.5	0.02	0.4	0.7	0.02	0.96	0.99
HexCer(d18:1/24:1)	Hexosylceramide (d18:1/24:1)	Hexosylceramides		HMDB0010712, HMDB0004975	29	7.8	28.4	53	19.4	29.4	38.5	18.7	0.62	0.87	27.2	31.2	21.9	24.4	37.5	16.9	0.63	0.72	31.7	42.3	23.6	28.4	43	22.8	0.65	0.82	30.6	42	21.9	27.6	47.8	19.6	0.41	0.91
HexCer(d18:1/26:0)	Hexosylceramide (d18:1/26:0)	Hexosylceramides		HMDB0004977	0.06	0.4	0.8	1.6	0.06	0.3	1.2	0.06	0.55	0.88	0.06	0.06	0.06	0.4	1	0.06	0.02	0.06	0.06	0.06	0.06	0.06	0.06	0.06	0.37	0.67	0.06	0.06	0.06	0.06	0.06	0.06	0.3	0.79
HexCer(d18:1/26:1)	Hexosylceramide (d18:1/26:1)	Hexosylceramides		HMDB0010713, HMDB0004976	0.3	0.2	0.4	0.7	0.02	0.3	0.5	0.2	0.69	0.91	0.3	0.5	0.2	0.4	0.7	0.02	0.52	0.62	0.2	0.3	0.02	0.1	0.3	0.02	0.45	0.73	0.2	0.3	0.02	0.2	0.3	0.02	0.8	0.97
HexCer(d18:2/16:0)	Hexosylceramide (d18:2/16:0)	Hexosylceramides			0.05	0.08	0.05	0.7	0.05	0.05	0.05	0.05	0.33	0.79	0.05	0.05	0.05	0.05	0.05	0.05	0.33	0.46	0.05	0.05	0.05	0.05	0.05	0.05	0.37	0.67	0.05	0.05	0.05	0.05	0.05	0.05	0.3	0.79
HexCer(d18:2/18:0)	Hexosylceramide (d18:2/18:0)	Hexosylceramides			0.04	0.2	0.2	0.7	0.04	0.04	0.6	0.04	0.64	0.89	0.04	0.04	0.04	0.04	0.6	0.04	0.15	0.27	0.04	0.04	0.04	0.04	0.04	0.04	0.37	0.67	0.04	0.04	0.04	0.04	0.04	0.04	0.3	0.79
HexCer(d18:2/20:0)	Hexosylceramide (d18:2/20:0)	Hexosylceramides			0.04	0.2	0.2	0.7	0.04	0.04	0.6	0.04	0.37	0.78	0.04	0.04	0.04	0.04	0.6	0.04	0.33	0.48	0.04	0.04	0.04	0.04	0.04	0.04	0.37	0.67	0.04	0.04	0.04	0.04	0.04	0.04	0.3	0.79
HexCer(d18:2/22:0)	Hexosylceramide (d18:2/22:0)	Hexosylceramides			0.1	1.1	2.2	4.9	0.1	1.3	1.8	0.1	0.09	1.12	0.1	0.1	0.1	1.7	2.7	0.1	0.004	0.02	0.1	0.1	0.1	0.1	0.1	0.1	NA	NA	0.1	0.1	0.1	0.1	0.1	0.1	NA	NA
HexCer(d18:2/23:0)	Hexosylceramide (d18:2/23:0)	Hexosylceramides			0.1	0.6	1.2	1.5	0.1	1.1	1.5	0.1	0.6	0.88	0.1	0.1	0.1	0.8	1.9	0.1	0.02	0.06	0.1	0.1	0.1	0.1	0.1	0.1	0.37	0.67	0.1	0.1	0.1	0.1	0.1	0.1	0.3	0.79
HexCer(d18:2/24:0)	Hexosylceramide (d18:2/24:0)	Hexosylceramides			0.2	0.5	0.2	3	0.2	0.2	2.4	0.2	0.95	1.03	0.2	0.2	0.2	0.2	2.6	0.2	0.33	0.46	0.2	0.2	0.2	0.2	0.2	0.2	0.37	0.67	0.2	0.2	0.2	0.2	0.2	0.2	0.3	0.79
Cortisol	Cortisol	Hormones and Related		HMDB00063	0.2	0.08	0.3	0.5	0.3	0.3	0.4	0.2	0.1	1.09	0.2	0.3	0.2	0.3	0.4	0.1	0.15	0.27	0.2	0.3	0.2	0.2	0.4	0.1	0.55	0.78	0.2	0.2	0.1	0.2	0.2	0.003	0.33	0.84
DHEAS	Dehydroepiandrosterone sulfate	Hormones and Related		HMDB01032	0.003	0.003	0.003	0.003	0.003	0.003	0.003	0.003	NA	NA	0.003	0.003	0.003	0.003	0.03	0.003	0.33	0.45	0.003	0.003	0.003	0.003	0.003	0.003	0.37	0.67	0.003	0.003	0.003	0.003	0.003	0.003	0.3	0.79
3-IAA	Indoleacetic acid	Indoles and Derivatives		HMDB0000197	2.2	1.2	2.8	5	2	2.6	5.4	1.8	0.92	1.01	1.4	2.1	1	2.6	5.8	1.9	0.0004	0.002	1.9	4	1.1	2	3.4	1	0.59	0.79	2.1	4.3	1.5	2.5	4.2	1.7	0.64	0.97
3-IPA	Indolepropionic acid	Indoles and Derivatives		HMDB0002302	7.4	4.3	8.2	12.6	6.1	9.4	12.7	6	0.8	0.98	4.3	7.7	2	12.6	24.8	4	0.0006	0.003	9.9	21.2	5.3	8.8	11.6	4.4	0.33	0.67	6	6.8	4.8	6.1	8.3	4.9	0.64	0.97
Indole	Indole	Indoles and Derivatives		HMDB0000738	9.3	202	419	498	328	448	506	281	0.98	1.03	9.3	9.3	9.3	424	504	9.3	0.000006	0.0005	9.3	9.3	9.3	9.3	9.3	9.3	0.37	0.67	9.3	9.3	9.3	9.3	9.3	9.3	0.3	0.79
Ind-SO4	Indoxyl sulfate	Indoles and Derivatives		HMDB0000682	38.3	28.8	1	2.7	0.004	1.1	1.7	0.0002	0.73	0.92	48.7	58.6	41.6	0.8	55.6	0.0002	0.002	0.01	52.9	83.1	41.2	47.4	90.5	30.8	0.38	0.67	43.2	100	2.8	39	98.2	21.3	0.57	0.97
lysoPC a C14:0	Lysophosphatidylcholine a C14:0	Lysophosphatidylcholines		HMDB10379	0.4	0.4	0.7	0.8	0.07	0.4	0.8	0.07	0.65	0.89	0.4	1.2	0.07	0.7	0.7	0.07	0.75	0.82	0.7	0.9	0.07	0.7	0.9	0.07	0.32	0.67	0.07	0.7	0.07	0.07	0.7	0.07	0.93	0.98
lysoPC a C16:0	Lysophosphatidylcholine a C16:0	Lysophosphatidylcholines		HMDB10382, HMDB0061702	24.9	6.4	28.3	33.7	20.6	21.1	33.8	19	0.11	1.05	27.2	47.3	22.3	23.8	29.7	16.4	0.09	0.18	28.2	40.7	25	26.3	38.3	15.2	0.13	0.67	20.3	26.8	17.6	20.6	25.4	15.4	0.79	0.97
lysoPC a C16:1	Lysophosphatidylcholine a C16:1	Lysophosphatidylcholines		HMDB0010383	0.9	0.2	0.8	1.1	0.7	0.8	1	0.6	0.25	0.88	0.8	1.6	0.6	0.8	0.9	0.5	0.38	0.5	1.2	1.7	0.8	1	1.3	0.5	0.15	0.67	0.8	1	0.6	0.7	1	0.6	0.7	0.97
lysoPC a C17:0	Lysophosphatidylcholine a C17:0	Lysophosphatidylcholines		HMDB12108	1.3	0.4	1.4	1.7	1.1	1.2	1.8	1	0.11	1.06	1.4	3.1	1.1	1.3	1.6	0.8	0.1	0.2	1.4	1.7	1.1	1.3	1.6	0.6	0.13	0.67	1.2	1.6	1.1	1.1	1.8	0.9	0.74	0.97
lysoPC a C18:0	Lysophosphatidylcholine a C18:0	Lysophosphatidylcholines		HMDB10384, HMDB0011128	30.4	9.4	32.2	46.4	27.9	32.5	38.7	27.1	0.44	0.81	36.3	71.9	30.1	32.5	40.1	25.9	0.14	0.27	28.6	43.7	22.8	28.7	35.4	14.4	0.36	0.67	21.2	31.3	15.5	18.8	35.5	15	0.82	0.97
lysoPC a C18:1	Lysophosphatidylcholine a C18:1	Lysophosphatidylcholines		HMDB02815, HMDB0010385, HMDB0061701	9	3.6	8.2	11.2	7.4	7.5	10.7	6.5	0.16	0.88	8.4	13.1	7.2	7.4	9.3	5.5	0.09	0.18	16.2	22.7	10.4	13.1	20.3	6.7	0.13	0.67	9.4	12.2	6.1	9.1	12.9	7.2	0.76	0.97
lysoPC a C18:2	Lysophosphatidylcholine a C18:2	Lysophosphatidylcholines		HMDB10386, HMDB0061700	21.8	5.4	24.2	31.2	19.8	21.1	28.7	19.2	0.22	0.86	24	41.1	20.1	22.3	25.5	15.9	0.14	0.27	24.2	30.9	18.5	22.8	29.4	12	0.25	0.67	17.6	22.9	15.1	14.7	30.3	11.8	0.72	0.97
lysoPC a C20:3	Lysophosphatidylcholine a C20:3	Lysophosphatidylcholines		HMDB10394, HMDB0010393	0.8	0.2	0.9	1.1	0.7	0.8	1	0.6	0.35	0.79	0.8	1.3	0.7	0.8	1	0.5	0.49	0.59	1.1	1.2	0.7	1	1.2	0.5	0.33	0.67	0.7	0.8	0.6	0.6	1.1	0.5	0.34	0.87
lysoPC a C20:4	Lysophosphatidylcholine a C20:4	Lysophosphatidylcholines		HMDB10395, HMDB0010396	1	0.3	1.1	1.4	0.9	1	1.3	0.9	0.16	0.89	1	1.6	0.7	0.9	1.2	0.6	0.57	0.66	1.3	1.6	0.9	1.2	1.6	0.6	0.26	0.67	0.9	1	0.7	0.7	1.4	0.6	0.49	0.94
lysoPC a C24:0	Lysophosphatidylcholine a C24:0	Lysophosphatidylcholines		HMDB10405	0.2	0.09	0.2	0.3	0.2	0.2	0.3	0.2	0.24	0.87	0.2	0.4	0.2	0.2	0.3	0.02	0.11	0.22	0.2	0.3	0.02	0.2	0.3	0.02	0.94	0.97	0.2	0.2	0.02	0.2	0.3	0.02	0.55	0.97
lysoPC a C26:0	Lysophosphatidylcholine a C26:0	Lysophosphatidylcholines		HMDB0029205	0.3	0.2	0.3	0.4	0.03	0.3	0.3	0.03	0.48	0.85	0.3	0.9	0.03	0.3	0.4	0.03	0.83	0.88	0.3	0.5	0.03	0.3	0.3	0.03	0.58	0.78	0.3	0.4	0.03	0.03	0.4	0.03	0.53	0.95
lysoPC a C26:1	Lysophosphatidylcholine a C26:1	Lysophosphatidylcholines		HMDB0029220	0.02	0.1	0.2	0.3	0.02	0.1	0.3	0.02	0.15	0.98	0.1	0.6	0.02	0.2	0.3	0.02	0.18	0.31	0.02	0.3	0.02	0.02	0.2	0.02	0.45	0.73	0.02	0.02	0.02	0.02	0.2	0.02	0.12	0.79
lysoPC a C28:0	Lysophosphatidylcholine a C28:0	Lysophosphatidylcholines		HMDB29206	0.8	0.3	0.9	1	0.6	0.8	1.1	0.7	0.96	1.03	1	2.9	0.7	0.8	1	0.6	0.14	0.26	0.8	1	0.5	0.7	0.9	0.5	0.32	0.67	0.7	0.9	0.6	0.6	0.9	0.5	0.3	0.79
lysoPC a C28:1	Lysophosphatidylcholine a C28:1	Lysophosphatidylcholines		HMDB0029221	0.4	0.1	0.4	0.5	0.3	0.4	0.5	0.3	0.15	0.95	0.4	0.9	0.3	0.4	0.4	0.2	0.35	0.46	0.4	0.6	0.2	0.3	0.5	0.2	0.33	0.67	0.3	0.4	0.3	0.3	0.5	0.2	0.75	0.97
Hypoxanthine	Hypoxanthine	Nucleobases and Related		HMDB0000157	0.02	2	0.02	0.3	0.02	0.2	0.4	0.2	0.0009	0.29	0.02	2.2	0.02	0.2	0.3	0.02	0.37	0.48	0.02	0.02	0.02	0.02	0.2	0.02	0.37	0.67	0.02	15.5	0.02	0.02	0.2	0.02	0.62	0.97
Xanthine	Xanthine	Nucleobases and Related		HMDB0000292	0.1	0.7	0.3	0.5	0.1	0.3	0.4	0.2	0.37	0.78	0.008	1.2	0.008	0.3	0.5	0.1	0.007	0.02	0.008	0.09	0.008	0.008	0.1	0.008	0.98	0.99	0.08	5.4	0.008	0.008	0.2	0.008	0.44	0.92
PC aa C24:0	Phosphatidylcholine aa C24:0	Phosphatidylcholines			0.003	0.02	0.02	0.04	0.003	0.003	0.04	0.003	0.6	0.88	0.003	0.07	0.003	0.02	0.03	0.003	0.47	0.57	0.003	0.04	0.003	0.003	0.003	0.003	0.12	0.67	0.003	0.04	0.003	0.003	0.04	0.003	0.92	0.98
PC aa C26:0	Phosphatidylcholine aa C26:0	Phosphatidylcholines			0.08	0.1	0.08	0.08	0.08	0.08	0.08	0.08	NA	NA	0.08	0.8	0.08	0.08	0.08	0.08	0.33	0.47	0.08	0.08	0.08	0.08	0.08	0.08	0.37	0.67	0.08	0.08	0.08	0.08	0.08	0.08	0.3	0.79
PC aa C28:1	Phosphatidylcholine aa C28:1	Phosphatidylcholines		HMDB0007867, HMDB0007899	0.3	0.08	0.4	0.4	0.2	0.3	0.4	0.3	0.42	0.81	0.3	0.6	0.3	0.3	0.4	0.2	0.16	0.28	0.4	0.5	0.3	0.3	0.5	0.2	0.37	0.67	0.3	0.4	0.2	0.3	0.4	0.2	0.63	0.97
PC aa C30:0	Phosphatidylcholine aa C30:0	Phosphatidylcholines		HMDB0007934, HMDB0007869, HMDB0007965	1.1	0.3	1.2	1.3	0.9	1	1.5	0.8	0.35	0.79	1.3	2.2	1	1.2	1.6	0.7	0.26	0.39	1.2	1.8	1	1.1	1.6	0.7	0.21	0.67	1	1.3	0.9	1	1.7	0.9	0.72	0.97
PC aa C30:2	Phosphatidylcholine aa C30:2	Phosphatidylcholines		HMDB0007999	0.9	0.2	1	1.2	0.8	0.9	1.2	0.7	0.28	0.88	1	1.8	0.8	1	1.2	0.6	0.41	0.52	0.9	1.2	0.7	0.8	1.1	0.5	0.19	0.67	0.7	0.9	0.6	0.7	1	0.5	0.8	0.97
PC aa C32:1	Phosphatidylcholine aa C32:1	Phosphatidylcholines		HMDB0007872, HMDB0007873, HMDB0008097, HMDB0007969	0.8	0.2	0.8	0.8	0.6	0.6	0.8	0.5	0.16	0.9	0.7	1.1	0.5	0.7	0.8	0.4	0.31	0.46	1	1.6	0.7	0.9	1.1	0.5	0.12	0.67	0.8	1	0.6	0.7	1	0.7	0.76	0.97
PC aa C32:2	Phosphatidylcholine aa C32:2	Phosphatidylcholines		HMDB0008002, HMDB0007874	0.2	0.04	0.2	0.3	0.2	0.2	0.3	0.2	0.24	0.88	0.2	0.3	0.2	0.2	0.2	0.1	0.42	0.52	0.2	0.3	0.2	0.2	0.3	0.1	0.26	0.67	0.2	0.2	0.2	0.2	0.3	0.1	0.96	0.99
PC aa C32:3	Phosphatidylcholine aa C32:3	Phosphatidylcholines		HMDB0007876	0.07	0.02	0.08	0.1	0.06	0.06	0.1	0.06	0.24	0.88	0.07	0.1	0.05	0.06	0.1	0.04	0.4	0.51	0.09	0.1	0.05	0.07	0.1	0.03	0.43	0.72	0.07	0.1	0.05	0.05	0.1	0.04	0.66	0.97
PC aa C34:1	Phosphatidylcholine aa C34:1	Phosphatidylcholines		HMDB0007971, HMDB08100, HMDB0008035, HMDB0007972, HMDB0008003	44.1	19.4	37.6	56.4	31.2	35	47.1	28.5	0.18	0.89	36.7	47.6	28.4	34.4	41.6	22.8	0.37	0.48	84.2	132	58.3	58.3	95.9	37.2	0.07	0.67	52.1	62.5	32.3	50.8	69.7	41.6	0.67	0.97
PC aa C34:2	Phosphatidylcholine aa C34:2	Phosphatidylcholines		HMDB07973, HMDB0008101, HMDB0008133, HMDB0008005, HMDB0008004	185	41.1	222	286	155	185	245	149	0.15	0.93	169	239	142	175	188	114	0.48	0.58	227	334	195	208	274	125	0.1	0.67	174	186	161	165	224	135	0.97	0.99
PC aa C34:3	Phosphatidylcholine aa C34:3	Phosphatidylcholines		HMDB08006, HMDB0007974, HMDB0007975	1.9	0.4	2.5	3	1.9	2	2.7	1.5	0.04	1.42	2	2.8	1.6	1.9	2.6	1.1	0.3	0.44	2	2.8	1.5	1.8	2.2	1	0.14	0.67	1.7	1.9	1.3	1.7	1.9	1.4	0.51	0.95
PC aa C34:4	Phosphatidylcholine aa C34:4	Phosphatidylcholines		HMDB0007883, HMDB0007976	0.1	0.02	0.1	0.1	0.09	0.1	0.1	0.08	0.07	1.13	0.1	0.2	0.08	0.1	0.1	0.05	0.37	0.48	0.1	0.1	0.07	0.09	0.1	0.05	0.15	0.67	0.1	0.1	0.07	0.09	0.1	0.08	0.91	0.98
PC aa C36:0	Phosphatidylcholine aa C36:0	Phosphatidylcholines		HMDB0008265, HMDB0008036, HMDB0008525, HMDB0007886	0.1	0.1	0.2	0.3	0.1	0.2	0.3	0.04	0.36	0.79	0.3	0.7	0.2	0.2	0.3	0.1	0.04	0.09	0.05	0.1	0.002	0.03	0.09	0.002	0.98	0.99	0.09	0.1	0.04	0.07	0.1	0.02	0.27	0.79
PC aa C36:1	Phosphatidylcholine aa C36:1	Phosphatidylcholines		HMDB08038, HMDB0008069, HMDB0007978, HMDB0008102	5.2	2.4	5	6.1	3.7	4.7	5.7	3.7	0.59	0.87	4.4	6.9	3.4	4.1	5	3.3	0.37	0.48	8.8	14.9	6.3	7.8	10.9	3.9	0.15	0.67	5.6	8.7	3.6	5.7	7.2	4.7	0.77	0.97
PC aa C36:2	Phosphatidylcholine aa C36:2	Phosphatidylcholines		HMDB08039, HMDB0008070, HMDB08135, HMDB0007979	101	17.5	106	126	83.3	106	125	93.2	0.94	1.02	96.8	122	84.4	104	116	79.8	0.52	0.62	102	129	83.9	99.8	112	58.4	0.21	0.67	84.6	116	68.6	73.2	128	62	0.67	0.97
PC aa C36:3	Phosphatidylcholine aa C36:3	Phosphatidylcholines		HMDB08105, HMDB0007980, HMDB0007981, HMDB0008040	10.5	2.2	11.9	13.7	8.8	10.4	12.3	8.8	0.2	0.85	10	14.3	8.6	10.1	11.2	6.5	0.34	0.45	13.2	17.4	8.7	11.4	14.3	6.2	0.17	0.67	9.5	10.8	7.9	9	13.2	7.9	0.97	0.99
PC aa C36:4	Phosphatidylcholine aa C36:4	Phosphatidylcholines		HMDB07982, HMDB0008107, HMDB0008138, HMDB0008234, HMDB0008429, HMDB0008170, HMDB0008138, HMDB0008042, HMDB0008203, HMDB0008106	7.3	1.6	7.9	10.7	6.9	8	9	6.8	0.39	0.79	6.4	8.1	5.5	6.4	7.5	4.3	0.77	0.83	9.3	12.5	6.2	8.7	10.1	4.6	0.24	0.67	7.1	7.9	5.9	6.5	10.1	5.3	0.99	0.99
PC aa C36:5	Phosphatidylcholine aa C36:5	Phosphatidylcholines		HMDB07984, HMDB0008015	1	0.3	1.4	1.9	1.1	1.3	1.8	1.2	0.38	0.79	0.8	1	0.6	0.8	1.1	0.6	0.6	0.69	1.2	1.6	0.8	1.1	1.4	0.6	0.19	0.67	0.9	1	0.8	0.9	1.5	0.7	0.71	0.97
PC aa C36:6	Phosphatidylcholine aa C36:6	Phosphatidylcholines		HMDB0008206, HMDB0007892	0.1	0.04	0.2	0.2	0.1	0.2	0.2	0.1	0.15	0.92	0.1	0.2	0.09	0.1	0.1	0.07	0.67	0.76	0.1	0.2	0.08	0.1	0.1	0.05	0.1	0.67	0.09	0.1	0.08	0.09	0.1	0.07	0.98	0.99
PC aa C38:0	Phosphatidylcholine aa C38:0	Phosphatidylcholines		HMDB0007893, HMDB0008528, HMDB0008043, HMDB0008755, HMDB0008267, HMDB0007985	0.4	0.4	0.5	0.8	0.4	0.5	0.7	0.2	0.49	0.86	0.7	2.8	0.5	0.5	0.9	0.3	0.09	0.19	0.2	0.4	0.2	0.2	0.2	0.1	0.05	0.67	0.2	0.4	0.1	0.2	0.3	0.1	0.28	0.79
PC aa C38:3	Phosphatidylcholine aa C38:3	Phosphatidylcholines		HMDB0008020, HMDB0008046, HMDB0008047	1	0.2	1	1.2	0.8	0.9	1.2	0.7	0.22	0.87	1	1.2	0.7	0.9	1.1	0.5	0.33	0.48	1.3	1.6	0.9	1.1	1.4	0.5	0.2	0.67	0.9	1.3	0.8	0.8	1.5	0.6	0.31	0.79
PC aa C38:4	Phosphatidylcholine aa C38:4	Phosphatidylcholines		HMDB0008048, HMDB0008112, HMDB0008113, HMDB0007988	3.2	0.7	3.5	4.2	3	3.3	4.8	2.7	0.62	0.88	2.8	3.5	2.1	2.8	3.5	1.9	0.97	0.99	4.2	5.2	2.8	3.8	4.7	1.9	0.28	0.67	3.1	3.5	2.5	2.7	5.2	2	0.69	0.97
PC aa C38:5	Phosphatidylcholine aa C38:5	Phosphatidylcholines		HMDB0007990, HMDB0007989, HMDB0008050, HMDB0008114	0.8	0.2	0.8	1	0.7	0.8	1.1	0.6	0.83	0.98	0.6	0.9	0.5	0.7	0.9	0.5	0.63	0.72	1.1	1.3	0.7	1	1.2	0.5	0.33	0.67	0.8	0.9	0.7	0.7	1.4	0.6	0.67	0.97
PC aa C38:6	Phosphatidylcholine aa C38:6	Phosphatidylcholines		HMDB0008725, HMDB0008116, HMDB0008434, HMDB0007991, HMDB0008147, HMDB0008083, HMDB0008499	0.3	0.06	0.3	0.4	0.2	0.2	0.3	0.2	0.29	0.89	0.2	0.3	0.2	0.2	0.4	0.1	1	1.01	0.4	0.4	0.2	0.3	0.4	0.2	0.31	0.67	0.3	0.3	0.2	0.2	0.4	0.2	0.46	0.92
PC aa C40:1	Phosphatidylcholine aa C40:1	Phosphatidylcholines		HMDB0008084, HMDB0008052, HMDB0008117, HMDB0007993, HMDB0008275	0.06	0.04	0.07	0.09	0.006	0.07	0.08	0.006	0.52	0.87	0.08	0.2	0.06	0.06	0.08	0.006	0.12	0.24	0.006	0.07	0.006	0.006	0.006	0.006	0.04	0.67	0.006	0.07	0.006	0.006	0.06	0.006	0.93	0.98
PC aa C40:2	Phosphatidylcholine aa C40:2	Phosphatidylcholines		HMDB0008308, HMDB0008276	0.09	0.03	0.1	0.1	0.09	0.09	0.1	0.06	0.12	1	0.1	0.2	0.09	0.09	0.1	0.06	0.02	0.06	0.08	0.1	0.05	0.06	0.07	0.03	0.05	0.67	0.06	0.09	0.05	0.05	0.08	0.04	0.16	0.79
PC aa C40:3	Phosphatidylcholine aa C40:3	Phosphatidylcholines		HMDB0008278, HMDB0008277, HMDB0008086, HMDB0008119	0.09	0.03	0.1	0.1	0.09	0.09	0.1	0.06	0.13	0.98	0.1	0.2	0.09	0.09	0.1	0.05	0.05	0.11	0.1	0.1	0.06	0.08	0.1	0.04	0.09	0.67	0.07	0.1	0.06	0.06	0.1	0.04	0.2	0.79
PC aa C40:4	Phosphatidylcholine aa C40:4	Phosphatidylcholines		HMDB0008279, HMDB0008628, HMDB0008054	0.1	0.02	0.1	0.1	0.09	0.09	0.1	0.07	0.12	1.01	0.1	0.1	0.07	0.08	0.1	0.05	0.21	0.34	0.1	0.2	0.08	0.1	0.1	0.05	0.25	0.67	0.09	0.1	0.08	0.07	0.1	0.06	0.28	0.79
PC aa C40:5	Phosphatidylcholine aa C40:5	Phosphatidylcholines		HMDB0008056, HMDB0008055, HMDB0008120	0.2	0.06	0.2	0.3	0.2	0.2	0.3	0.2	0.81	0.98	0.2	0.3	0.1	0.2	0.2	0.1	0.77	0.83	0.3	0.4	0.2	0.3	0.3	0.1	0.35	0.67	0.2	0.3	0.2	0.2	0.4	0.1	0.51	0.95
PC aa C40:6	Phosphatidylcholine aa C40:6	Phosphatidylcholines		HMDB08057, HMDB0008089	0.2	0.06	0.2	0.3	0.2	0.2	0.3	0.2	0.54	0.87	0.2	0.5	0.2	0.2	0.3	0.1	0.42	0.52	0.3	0.3	0.2	0.2	0.3	0.1	0.32	0.67	0.2	0.3	0.2	0.2	0.4	0.1	0.42	0.91
PC aa C42:0	Phosphatidylcholine aa C42:0	Phosphatidylcholines		HMDB0008537, HMDB0008760, HMDB0008282, HMDB0008058	0.01	0.005	0.02	0.02	0.01	0.02	0.02	0.01	0.22	0.88	0.02	0.04	0.01	0.02	0.02	0.009	0.1	0.2	0.01	0.02	0.01	0.01	0.02	0.007	0.16	0.67	0.01	0.01	0.008	0.009	0.01	0.008	0.51	0.95
PC aa C42:1	Phosphatidylcholine aa C42:1	Phosphatidylcholines		HMDB0008762, HMDB0008124, HMDB0008283, HMDB0008538, HMDB0008059	0.02	0.005	0.02	0.02	0.01	0.02	0.02	0.01	0.29	0.88	0.02	0.04	0.01	0.02	0.02	0.009	0.13	0.25	0.02	0.02	0.01	0.02	0.02	0.008	0.22	0.67	0.01	0.02	0.01	0.01	0.02	0.01	0.64	0.97
PC aa C42:2	Phosphatidylcholine aa C42:2	Phosphatidylcholines		HMDB0008157, HMDB0008795, HMDB0008125, HMDB0008763, HMDB0008092, HMDB0008316, HMDB0008794, HMDB0008602, HMDB0008284, HMDB0008348, HMDB0008539, HMDB0011330, HMDB0008570	0.03	0.007	0.03	0.04	0.03	0.03	0.03	0.02	0.08	1.09	0.03	0.06	0.03	0.03	0.04	0.02	0.08	0.18	0.03	0.04	0.02	0.03	0.03	0.02	0.18	0.67	0.03	0.03	0.02	0.02	0.04	0.02	0.47	0.92
PC aa C42:4	Phosphatidylcholine aa C42:4	Phosphatidylcholines		HMDB0008191	0.02	0.007	0.03	0.03	0.02	0.02	0.03	0.02	0.13	0.98	0.03	0.05	0.02	0.02	0.03	0.01	0.11	0.22	0.02	0.03	0.02	0.02	0.02	0.009	0.09	0.67	0.02	0.03	0.01	0.01	0.03	0.01	0.23	0.79
PC aa C42:5	Phosphatidylcholine aa C42:5	Phosphatidylcholines		HMDB08287	0.02	0.006	0.03	0.03	0.02	0.02	0.03	0.02	0.09	1.12	0.03	0.04	0.02	0.02	0.03	0.01	0.19	0.32	0.03	0.03	0.02	0.02	0.03	0.009	0.21	0.67	0.02	0.03	0.02	0.02	0.03	0.01	0.42	0.91
PC aa C42:6	Phosphatidylcholine aa C42:6	Phosphatidylcholines		HMDB0008288	0.03	0.007	0.03	0.04	0.02	0.02	0.03	0.02	0.16	0.9	0.03	0.07	0.02	0.03	0.03	0.01	0.17	0.29	0.04	0.04	0.02	0.03	0.03	0.02	0.12	0.67	0.03	0.04	0.02	0.02	0.04	0.02	0.18	0.79
PC ae C30:0	Phosphatidylcholine ae C30:0	Phosphatidylcholines		HMDB0013341	0.5	0.09	0.5	0.6	0.4	0.5	0.6	0.4	0.54	0.87	0.5	0.7	0.4	0.5	0.6	0.3	0.44	0.55	0.4	0.6	0.3	0.5	0.6	0.2	0.48	0.74	0.4	0.5	0.3	0.4	0.6	0.3	0.81	0.97
PC ae C30:1	Phosphatidylcholine ae C30:1	Phosphatidylcholines		HMDB0013402, HMDB0013403	11.4	2.7	12.5	15	9.4	10.9	13.9	7.9	0.2	0.85	11.5	19.3	9.5	11.1	13	6.7	0.29	0.43	13.1	17.8	7.9	12.2	17.5	6.7	0.56	0.78	11.2	14.7	8.2	9.7	16.9	8.3	0.86	0.97
PC ae C30:2	Phosphatidylcholine ae C30:2	Phosphatidylcholines		HMDB0013410	0.06	0.01	0.06	0.07	0.05	0.06	0.07	0.05	0.4	0.8	0.06	0.1	0.05	0.06	0.06	0.04	0.14	0.27	0.05	0.08	0.04	0.05	0.07	0.04	0.45	0.73	0.05	0.07	0.04	0.04	0.06	0.04	0.65	0.97
PC ae C32:1	Phosphatidylcholine ae C32:1	Phosphatidylcholines		HMDB0013404, HMDB0007896, HMDB0007994	0.5	0.1	0.5	0.5	0.3	0.4	0.5	0.3	0.37	0.78	0.5	0.7	0.4	0.5	0.5	0.3	0.57	0.66	0.5	0.8	0.4	0.5	0.7	0.3	0.35	0.67	0.4	0.6	0.4	0.4	0.7	0.4	0.82	0.97
PC ae C32:2	Phosphatidylcholine ae C32:2	Phosphatidylcholines		HMDB0013411	0.3	0.06	0.3	0.4	0.2	0.3	0.4	0.2	0.56	0.88	0.3	0.4	0.2	0.3	0.3	0.1	0.79	0.85	0.3	0.4	0.2	0.3	0.4	0.1	0.42	0.71	0.2	0.3	0.2	0.2	0.4	0.2	0.96	0.99
PC ae C34:0	Phosphatidylcholine ae C34:0	Phosphatidylcholines		HMDB0013405	0.1	0.03	0.1	0.2	0.1	0.1	0.2	0.1	0.11	1.05	0.1	0.2	0.1	0.1	0.2	0.07	0.4	0.51	0.1	0.2	0.1	0.1	0.1	0.07	0.16	0.67	0.1	0.2	0.1	0.1	0.2	0.09	0.6	0.97
PC ae C34:1	Phosphatidylcholine ae C34:1	Phosphatidylcholines		HMDB0013426	1.4	0.3	1.4	1.6	1.1	1.2	1.5	1	0.18	0.89	1.4	2.1	1.1	1.4	1.5	0.8	0.36	0.48	1.8	2.4	1.2	1.6	2	0.9	0.22	0.67	1.4	1.6	1.1	1.3	2	1.1	0.91	0.98
PC ae C34:2	Phosphatidylcholine ae C34:2	Phosphatidylcholines		HMDB0011151	2.1	0.5	2.3	3	1.7	2	3.2	1.7	0.37	0.79	2.1	3.1	1.7	2.1	3	1.2	0.78	0.84	2.3	2.9	1.5	2.1	3.1	1.2	0.39	0.68	1.8	2.1	1.4	1.7	3.6	1.3	0.98	0.99
PC ae C34:3	Phosphatidylcholine ae C34:3	Phosphatidylcholines		HMDB0013413	1.2	0.5	1.3	2.2	0.9	1.1	2.1	0.9	0.52	0.87	1.5	2.4	1.1	1.3	2.6	0.9	0.85	0.89	1.5	1.9	0.8	1.2	2.2	0.6	0.56	0.78	1.2	1.7	0.8	1	3	0.8	0.88	0.98
PC ae C36:0	Phosphatidylcholine ae C36:0	Phosphatidylcholines		HMDB13406, HMDB0013417	0.06	0.02	0.07	0.08	0.06	0.07	0.08	0.06	0.57	0.88	0.06	0.2	0.05	0.06	0.08	0.04	0.39	0.5	0.06	0.07	0.04	0.05	0.06	0.03	0.2	0.67	0.04	0.06	0.04	0.04	0.07	0.03	0.5	0.95
PC ae C36:1	Phosphatidylcholine ae C36:1	Phosphatidylcholines		HMDB0013427, HMDB0013414	2	0.5	2.3	3.3	1.8	1.9	2.9	1.2	0.07	1.11	2.7	3.7	1.9	2	2.9	1.3	0.006	0.02	2.2	2.9	1.9	1.8	2.6	1.1	0.02	0.67	1.8	2.5	1.5	1.7	2.3	1.4	0.42	0.91
PC ae C36:2	Phosphatidylcholine ae C36:2	Phosphatidylcholines		HMDB0013418, HMDB0013428, HMDB0011243	2	0.4	2.4	2.9	1.9	2	2.8	1.6	0.06	1.12	2.2	3.7	1.8	2	2.6	1.2	0.09	0.18	2.2	2.8	1.8	1.9	2.5	1.1	0.08	0.67	2	2.2	1.7	1.7	2.8	1.5	0.64	0.97
PC ae C36:3	Phosphatidylcholine ae C36:3	Phosphatidylcholines		HMDB0013429, HMDB0013425	0.8	0.2	0.9	1.1	0.7	0.8	1.1	0.6	0.35	0.79	0.8	1.2	0.7	0.9	1.2	0.5	0.81	0.86	1	1.2	0.6	0.8	1.3	0.5	0.45	0.73	0.7	0.9	0.6	0.7	1.5	0.6	0.99	1
PC ae C36:4	Phosphatidylcholine ae C36:4	Phosphatidylcholines		HMDB0013435, HMDB0013407	0.4	0.1	0.4	0.5	0.3	0.4	0.6	0.3	0.68	0.91	0.4	0.6	0.3	0.4	0.7	0.2	0.86	0.9	0.4	0.6	0.3	0.4	0.7	0.2	0.59	0.79	0.3	0.4	0.3	0.3	0.8	0.3	0.86	0.97
PC ae C36:5	Phosphatidylcholine ae C36:5	Phosphatidylcholines		HMDB0013415, HMDB0011220	0.1	0.04	0.2	0.2	0.1	0.1	0.2	0.1	0.71	0.92	0.1	0.2	0.1	0.2	0.2	0.08	0.77	0.83	0.2	0.2	0.1	0.2	0.2	0.08	0.67	0.82	0.1	0.2	0.09	0.1	0.3	0.09	0.93	0.98
PC ae C38:0	Phosphatidylcholine ae C38:0	Phosphatidylcholines		HMDB0013408, HMDB0013419	0.06	0.02	0.06	0.07	0.05	0.06	0.07	0.05	0.36	0.79	0.04	0.1	0.04	0.05	0.06	0.03	0.77	0.83	0.08	0.09	0.05	0.07	0.09	0.04	0.28	0.67	0.06	0.06	0.05	0.06	0.08	0.05	0.92	0.98
PC ae C38:1	Phosphatidylcholine ae C38:1	Phosphatidylcholines		HMDB0013419, HMDB0013408	3.5	1.7	4.3	6.1	3.5	3.9	5	2.6	0.18	0.89	6.3	9.9	4.6	4.5	6.3	3.6	0.007	0.02	2.8	3.8	2.3	2.3	2.8	1.4	0.03	0.67	2.4	3.5	1.7	1.8	3.3	1.6	0.41	0.91
PC ae C38:2	Phosphatidylcholine ae C38:2	Phosphatidylcholines		HMDB0013416, HMDB0013430	2.5	1.1	3	4	2.5	2.7	3.6	1.8	0.13	1	3.8	8.7	2.8	2.9	4.2	1.9	0.04	0.1	2.1	2.6	1.5	1.8	2.2	1	0.08	0.67	1.8	2.6	1.5	1.5	2.5	1.3	0.36	0.87
PC ae C38:3	Phosphatidylcholine ae C38:3	Phosphatidylcholines		HMDB0013436, HMDB0013431	0.7	0.2	0.9	1	0.8	0.8	1	0.5	0.05	1.32	0.9	1.4	0.7	0.7	1	0.4	0.03	0.07	0.8	0.9	0.5	0.6	0.8	0.3	0.07	0.67	0.6	0.8	0.5	0.5	0.8	0.4	0.37	0.87
PC ae C38:4	Phosphatidylcholine ae C38:4	Phosphatidylcholines		HMDB0013420	0.4	0.1	0.5	0.6	0.4	0.4	0.5	0.3	0.07	1.11	0.4	0.7	0.3	0.4	0.4	0.2	0.1	0.2	0.4	0.5	0.3	0.3	0.4	0.2	0.14	0.67	0.3	0.4	0.3	0.2	0.4	0.2	0.56	0.97
PC ae C38:5	Phosphatidylcholine ae C38:5	Phosphatidylcholines		HMDB11253, HMDB0013432	0.2	0.05	0.2	0.3	0.2	0.2	0.3	0.2	0.58	0.87	0.2	0.3	0.2	0.2	0.3	0.1	0.91	0.94	0.2	0.3	0.2	0.2	0.3	0.1	0.46	0.73	0.2	0.2	0.1	0.2	0.3	0.1	0.87	0.98
PC ae C38:6	Phosphatidylcholine ae C38:6	Phosphatidylcholines		HMDB0013409	0.09	0.03	0.09	0.1	0.08	0.09	0.1	0.07	0.86	1	0.09	0.1	0.08	0.1	0.1	0.06	0.94	0.97	0.1	0.2	0.07	0.1	0.2	0.05	0.46	0.73	0.09	0.1	0.07	0.08	0.2	0.06	0.96	0.99
PC ae C40:1	Phosphatidylcholine ae C40:1	Phosphatidylcholines		HMDB0013433	0.1	0.04	0.1	0.2	0.1	0.1	0.1	0.08	0.06	1.1	0.2	0.3	0.1	0.1	0.2	0.07	0.01	0.03	0.1	0.1	0.07	0.09	0.1	0.04	0.14	0.67	0.09	0.1	0.07	0.07	0.1	0.05	0.27	0.79
PC ae C40:2	Phosphatidylcholine ae C40:2	Phosphatidylcholines		HMDB0013437	0.2	0.08	0.3	0.3	0.2	0.2	0.3	0.1	0.08	1.14	0.4	0.6	0.3	0.3	0.4	0.2	0.03	0.07	0.2	0.3	0.2	0.2	0.2	0.1	0.09	0.67	0.2	0.3	0.2	0.1	0.2	0.1	0.2	0.79
PC ae C40:3	Phosphatidylcholine ae C40:3	Phosphatidylcholines		HMDB0013445, HMDB0013446	0.3	0.07	0.3	0.4	0.3	0.3	0.4	0.2	0.05	1.31	0.4	0.5	0.3	0.3	0.4	0.2	0.05	0.13	0.3	0.4	0.2	0.2	0.3	0.1	0.09	0.67	0.2	0.3	0.2	0.2	0.3	0.1	0.26	0.79
PC ae C40:4	Phosphatidylcholine ae C40:4	Phosphatidylcholines		HMDB0013442	0.2	0.05	0.2	0.3	0.2	0.2	0.3	0.2	0.09	1.12	0.2	0.3	0.2	0.2	0.3	0.1	0.14	0.27	0.2	0.3	0.2	0.2	0.2	0.1	0.09	0.67	0.2	0.2	0.1	0.1	0.2	0.1	0.22	0.79
PC ae C40:5	Phosphatidylcholine ae C40:5	Phosphatidylcholines		HMDB0013444	0.1	0.02	0.1	0.1	0.1	0.1	0.2	0.08	0.28	0.87	0.1	0.2	0.09	0.1	0.1	0.06	0.18	0.3	0.1	0.1	0.09	0.1	0.1	0.06	0.14	0.67	0.1	0.1	0.08	0.09	0.1	0.07	0.39	0.89
PC ae C40:6	Phosphatidylcholine ae C40:6	Phosphatidylcholines		HMDB0013422	0.06	0.01	0.06	0.07	0.05	0.05	0.08	0.05	0.54	0.87	0.05	0.06	0.04	0.05	0.07	0.03	0.94	0.97	0.08	0.09	0.05	0.07	0.09	0.04	0.26	0.67	0.06	0.07	0.05	0.06	0.1	0.04	0.93	0.98
PC ae C42:0	Phosphatidylcholine ae C42:0	Phosphatidylcholines		HMDB0013423	0.006	0.01	0.006	0.006	0.006	0.006	0.006	0.006	0.33	0.87	0.006	0.08	0.006	0.006	0.006	0.006	0.33	0.45	0.006	0.006	0.006	0.006	0.006	0.006	0.37	0.67	0.006	0.006	0.006	0.006	0.006	0.006	0.3	0.79
PC ae C42:1	Phosphatidylcholine ae C42:1	Phosphatidylcholines		HMDB0013434, HMDB0013447	0.04	0.01	0.04	0.06	0.04	0.04	0.05	0.03	0.12	1.02	0.05	0.1	0.04	0.04	0.05	0.02	0.04	0.1	0.03	0.04	0.02	0.03	0.04	0.02	0.11	0.67	0.03	0.04	0.02	0.02	0.04	0.02	0.27	0.79
PC ae C42:2	Phosphatidylcholine ae C42:2	Phosphatidylcholines		HMDB0013438	0.04	0.02	0.04	0.05	0.03	0.03	0.05	0.02	0.21	0.85	0.06	0.1	0.05	0.05	0.07	0.04	0.19	0.31	0.03	0.04	0.02	0.03	0.03	0.02	0.15	0.67	0.03	0.04	0.02	0.02	0.04	0.02	0.42	0.91
PC ae C42:3	Phosphatidylcholine ae C42:3	Phosphatidylcholines		HMDB0013458, HMDB0013459	0.04	0.01	0.05	0.06	0.04	0.04	0.06	0.03	0.17	0.88	0.06	0.1	0.05	0.05	0.06	0.03	0.1	0.21	0.04	0.05	0.03	0.04	0.05	0.02	0.22	0.67	0.03	0.05	0.03	0.03	0.05	0.03	0.67	0.97
PC ae C42:5	Phosphatidylcholine ae C42:5	Phosphatidylcholines		HMDB0013451	0.009	0.05	0.1	0.1	0.009	0.009	0.1	0.009	0.15	0.98	0.1	0.2	0.009	0.09	0.1	0.009	0.77	0.83	0.09	0.1	0.009	0.009	0.09	0.009	0.22	0.67	0.009	0.1	0.009	0.009	0.1	0.009	0.91	0.98
PC ae C44:3	Phosphatidylcholine ae C44:3	Phosphatidylcholines		HMDB0013449, HMDB0013452	0.02	0.009	0.03	0.04	0.02	0.03	0.03	0.02	0.1	1.04	0.04	0.06	0.02	0.03	0.04	0.02	0.06	0.14	0.02	0.03	0.02	0.02	0.02	0.01	0.13	0.67	0.02	0.03	0.01	0.02	0.03	0.01	0.23	0.79
PC ae C44:4	Phosphatidylcholine ae C44:4	Phosphatidylcholines		HMDB0013455, HMDB0013453, HMDB0013460	0.01	0.005	0.02	0.02	0.01	0.01	0.02	0.01	0.23	0.88	0.02	0.03	0.01	0.01	0.02	0.001	0.27	0.41	0.01	0.02	0.01	0.01	0.02	0.001	0.32	0.67	0.01	0.02	0.001	0.01	0.02	0.001	0.24	0.79
PC ae C44:5	Phosphatidylcholine ae C44:5	Phosphatidylcholines		HMDB0013456	0.01	0.003	0.02	0.02	0.01	0.01	0.02	0.01	0.89	1	0.01	0.02	0.009	0.01	0.02	0.006	0.41	0.52	0.01	0.02	0.009	0.01	0.02	0.006	0.3	0.67	0.01	0.02	0.008	0.01	0.02	0.008	0.94	0.99
PC ae C44:6	Phosphatidylcholine ae C44:6	Phosphatidylcholines		HMDB0013450, HMDB0013457	0.003	0.004	0.003	0.003	0.003	0.003	0.003	0.003	0.33	0.87	0.003	0.04	0.003	0.003	0.003	0.003	0.33	0.48	0.003	0.003	0.003	0.003	0.003	0.003	0.37	0.67	0.003	0.003	0.003	0.003	0.003	0.003	0.3	0.79
SM (OH) C14:1	Hydroxysphingomyelin C14:1	Sphingomyelins		HMDB0013462	0.7	0.2	0.9	1.1	0.7	0.8	1.1	0.7	0.35	0.79	0.8	1.1	0.6	0.8	1.1	0.4	0.7	0.78	0.7	1	0.6	0.7	0.9	0.4	0.45	0.73	0.6	0.7	0.5	0.6	1.1	0.5	1	1
SM (OH) C16:1	Hydroxysphingomyelin C16:1	Sphingomyelins		HMDB0013463	0.5	0.1	0.5	0.7	0.4	0.5	0.7	0.5	0.62	0.88	0.5	0.7	0.3	0.6	0.7	0.3	0.55	0.64	0.4	0.5	0.4	0.5	0.5	0.3	0.57	0.78	0.4	0.5	0.3	0.3	0.7	0.3	0.94	0.99
SM (OH) C22:1	Hydroxysphingomyelin C22:1	Sphingomyelins		HMDB0013466	0.9	0.2	1.1	1.3	0.9	1	1.6	0.7	0.43	0.8	0.9	1.1	0.6	1.1	1.3	0.4	0.41	0.52	0.8	1.3	0.7	0.9	1	0.6	0.58	0.78	0.7	0.9	0.6	0.6	1.3	0.5	0.77	0.97
SM (OH) C22:2	Hydroxysphingomyelin C22:2	Sphingomyelins		HMDB0013467	0.4	0.1	0.5	0.6	0.4	0.4	0.6	0.3	0.56	0.88	0.4	0.5	0.3	0.5	0.6	0.2	0.52	0.62	0.5	0.7	0.3	0.5	0.6	0.3	0.75	0.86	0.4	0.6	0.3	0.3	0.6	0.3	0.68	0.97
SM (OH) C24:1	Hydroxysphingomyelin C24:1	Sphingomyelins		HMDB0013469	0.1	0.05	0.2	0.2	0.1	0.2	0.3	0.1	0.5	0.86	0.2	0.4	0.1	0.2	0.3	0.07	0.93	0.96	0.1	0.2	0.1	0.1	0.2	0.08	0.46	0.73	0.1	0.2	0.1	0.1	0.2	0.09	0.76	0.97
SM C16:0	Sphingomyelin C16:0	Sphingomyelins		HMDB0061712, HMDB0010169	7.9	2	9.7	11.2	7.1	8.3	11.6	7.6	0.56	0.88	7.5	13.3	6.4	9.2	12	4.9	0.56	0.65	7.3	9.8	5.9	7.8	9.2	4.3	0.41	0.71	5.7	7.6	5.1	5.4	9.7	4.7	0.86	0.97
SM C16:1	Sphingomyelin C16:1	Sphingomyelins			0.05	0.02	0.09	0.1	0.07	0.08	0.1	0.07	0.51	0.86	0.04	0.07	0.04	0.05	0.09	0.03	0.31	0.45	0.04	0.06	0.03	0.04	0.05	0.03	0.31	0.67	0.03	0.04	0.03	0.03	0.05	0.03	0.4	0.91
SM C18:0	Sphingomyelin C18:0	Sphingomyelins		HMDB01348	2.1	0.6	2.5	2.9	1.8	2.2	3.3	1.9	0.61	0.88	2.1	4	1.7	2.5	3	1.4	0.52	0.62	2	2.8	1.5	2.2	2.6	1.3	0.49	0.75	1.6	2.4	1.3	1.5	2.9	1.1	0.79	0.97
SM C18:1	Sphingomyelin C18:1	Sphingomyelins		HMDB0012100, HMDB0012101	0.05	0.01	0.05	0.07	0.04	0.05	0.07	0.04	0.74	0.92	0.05	0.07	0.03	0.05	0.08	0.03	0.5	0.6	0.05	0.08	0.04	0.05	0.05	0.03	0.22	0.67	0.04	0.05	0.04	0.04	0.06	0.03	0.75	0.97
SM C20:2	Sphingomyelin C20:2	Sphingomyelins			0.01	0.005	0.01	0.02	0.005	0.01	0.02	0.006	0.89	1	0.01	0.01	0.009	0.01	0.02	0.004	0.64	0.73	0.01	0.02	0.005	0.008	0.02	0.004	0.58	0.78	0.007	0.02	0.0004	0.006	0.02	0.004	0.59	0.97
SM C24:0	Sphingomyelin C24:0	Sphingomyelins		HMDB0011697	2.5	0.6	3	3.3	2.3	2.5	3.6	1.9	0.15	0.92	2.6	4.4	2	2.8	3.5	1.2	0.89	0.93	2.4	3.4	1.8	2.4	2.9	1.3	0.28	0.67	2	2.5	1.6	1.7	3	1.4	0.45	0.92
SM C24:1	Sphingomyelin C24:1	Sphingomyelins		HMDB0012107	2.9	0.7	3.1	3.6	2.4	2.8	3.8	1.8	0.4	0.8	3	4.5	2.1	3.5	3.8	1.2	0.84	0.89	3	4.1	2.2	3.1	3.5	1.8	0.51	0.77	2.3	3.4	2.1	2.2	3.5	1.7	0.51	0.95
SM C26:0	Sphingomyelin C26:0	Sphingomyelins		HMDB0011698	0.03	0.01	0.04	0.05	0.03	0.04	0.05	0.03	0.36	0.79	0.04	0.09	0.02	0.05	0.06	0.01	0.94	0.97	0.03	0.04	0.02	0.03	0.04	0.01	0.22	0.67	0.03	0.04	0.02	0.03	0.05	0.02	0.76	0.97
SM C26:1	Sphingomyelin C26:1	Sphingomyelins		HMDB0013461	0.05	0.01	0.05	0.06	0.04	0.05	0.06	0.04	0.8	0.97	0.05	0.1	0.03	0.06	0.07	0.02	0.86	0.9	0.05	0.06	0.03	0.04	0.06	0.03	0.45	0.73	0.04	0.05	0.03	0.03	0.06	0.02	0.69	0.97
TG(14:0_32:2)	Triacylglyceride (14:0_32:2)	Triglycerides		HMDB0042281, HMDB0042280,HMDB0095332	0.002	0.009	0.002	0.03	0.002	0.002	0.03	0.002	0.62	0.88	0.002	0.002	0.002	0.002	0.03	0.002	0.06	0.14	0.002	0.002	0.002	0.002	0.002	0.002	0.37	0.67	0.002	0.002	0.002	0.002	0.002	0.002	0.3	0.79
TG(14:0_34:0)	Triacylglyceride (14:0_34:0)	Triglycerides		HMDB0068866, HMDB0108556	0.01	0.02	0.01	0.01	0.01	0.01	0.01	0.01	0.33	0.86	0.01	0.01	0.01	0.01	0.1	0.01	0.33	0.48	0.01	0.01	0.01	0.01	0.01	0.01	0.37	0.67	0.01	0.01	0.01	0.01	0.01	0.01	0.3	0.79
TG(14:0_34:1)	Triacylglyceride (14:0_34:1)	Triglycerides		HMDB0042275	0.2	0.2	0.1	0.2	0.006	0.1	0.1	0.006	0.8	0.97	0.2	0.3	0.006	0.3	0.4	0.1	0.12	0.23	0.8	1.1	0.2	0.5	0.9	0.006	0.31	0.67	0.3	0.5	0.006	0.2	0.4	0.2	0.71	0.97
TG(14:0_34:2)	Triacylglyceride (14:0_34:2)	Triglycerides		HMDB0042282, HMDB0042136, HMDB0042078, HMDB0042310, HMDB0042311	0.003	0.06	0.04	0.05	0.003	0.02	0.06	0.003	0.63	0.88	0.06	0.1	0.003	0.1	0.2	0.003	0.15	0.27	0.1	0.2	0.003	0.003	0.2	0.003	0.5	0.76	0.003	0.1	0.003	0.003	0.003	0.003	0.18	0.79
TG(14:0_34:3)	Triacylglyceride (14:0_34:3)	Triglycerides		HMDB0042316, HMDB0042073, HMDB0042079, HMDB0042144, HMDB0042137	0.01	0.07	0.01	0.01	0.01	0.01	0.01	0.01	0.33	0.86	0.01	0.2	0.01	0.1	0.2	0.01	0.36	0.47	0.2	0.2	0.01	0.2	0.3	0.01	0.7	0.82	0.06	0.1	0.01	0.01	0.1	0.01	0.49	0.94
TG(14:0_35:1)	Triacylglyceride (14:0_35:1)	Triglycerides		HMDB0042102, HMDB0042805	0.003	0.02	0.003	0.03	0.003	0.003	0.04	0.003	0.56	0.88	0.003	0.003	0.003	0.03	0.07	0.003	0.005	0.02	0.003	0.1	0.003	0.003	0.003	0.003	0.3	0.67	0.003	0.003	0.003	0.003	0.003	0.003	0.3	0.79
TG(14:0_35:2)	Triacylglyceride (14:0_35:2)	Triglycerides		HMDB0042108	0.002	0.02	0.002	0.03	0.002	0.002	0.02	0.002	0.91	1.01	0.002	0.04	0.002	0.02	0.04	0.002	0.07	0.16	0.002	0.04	0.002	0.002	0.03	0.002	0.2	0.67	0.03	0.05	0.002	0.02	0.06	0.002	0.56	0.97
TG(14:0_36:1)	Triacylglyceride (14:0_36:1)	Triglycerides		HMDB0042161, HMDB0042276, HMDB0042305, HMDB0042074, HMDB0042132	0.002	0.05	0.01	0.03	0.002	0.002	0.03	0.002	0.61	0.88	0.002	0.002	0.002	0.05	0.1	0.002	0.000009	0.0002	0.1	0.2	0.002	0.1	0.2	0.002	0.86	0.92	0.002	0.002	0.002	0.002	0.002	0.002	0.3	0.79
TG(14:0_36:2)	Triacylglyceride (14:0_36:2)	Triglycerides		HMDB0062639, HMDB0042166, HMDB0042312, HMDB0042081, HMDB0042138, HMDB0042284	0.01	0.1	0.01	0.01	0.01	0.01	0.01	0.01	0.33	0.85	0.01	0.01	0.01	0.01	0.1	0.01	0.33	0.48	0.2	0.4	0.01	0.2	0.3	0.01	0.86	0.92	0.1	0.2	0.01	0.1	0.2	0.01	0.81	0.97
TG(14:0_36:3)	Triacylglyceride (14:0_36:3)	Triglycerides		HMDB0042167, HMDB0042174, HMDB0042376, HMDB0042291, HMDB0042146, HMDB0042140, HMDB0042175, HMDB0042526	0.0003	0.03	0.03	0.04	0.02	0.02	0.04	0.02	0.74	0.93	0.0003	0.0003	0.0003	0.06	0.09	0.0003	0.000007	0.0003	0.0003	0.1	0.0003	0.0003	0.2	0.0003	0.62	0.8	0.0003	0.0003	0.0003	0.0003	0.0003	0.0003	0.3	0.79
TG(14:0_36:4)	Triacylglyceride (14:0_36:4)	Triglycerides		HMDB0042384, HMDB0042377, HMDB0042313, HMDB0042082, HMDB0042146, HMDB0042140, HMDB0042175, HMDB0042526	0.05	0.04	0.02	0.03	0.001	0.02	0.03	0.01	0.5	0.86	0.04	0.06	0.03	0.05	0.08	0.02	0.12	0.24	0.1	0.2	0.05	0.1	0.2	0.05	0.86	0.92	0.07	0.08	0.04	0.07	0.1	0.05	0.51	0.95
TG(14:0_38:4)	Triacylglyceride (14:0_38:4)	Triglycerides		HMDB0042176, HMDB0042170, HMDB0042762, HMDB0042142, HMDB0042373, HMDB0042785	0.01	0.007	0.005	0.02	0.0006	0.01	0.02	0.007	0.03	1.21	0.0006	0.02	0.0006	0.007	0.01	0.0006	0.46	0.57	0.02	0.03	0.01	0.02	0.02	0.0006	0.29	0.67	0.01	0.01	0.0006	0.0006	0.01	0.0006	0.24	0.79
TG(14:0_38:5)	Triacylglyceride (14:0_38:5)	Triglycerides		HMDB0042792, HMDB0042386, HMDB0042380, HMDB0042594, HMDB0042587, HMDB0042523, HMDB0042177, HMDB0042322, HMDB0042148, HMDB0042143	0.003	0.003	0.003	0.003	0.003	0.003	0.003	0.003	0.33	0.85	0.003	0.003	0.003	0.003	0.03	0.003	0.33	0.48	0.003	0.003	0.003	0.003	0.003	0.003	0.37	0.67	0.003	0.003	0.003	0.003	0.003	0.003	0.3	0.79
TG(14:0_40:5)	Triacylglyceride (14:0_39:3)	Triglycerides			0.003	0.04	0.003	0.3	0.003	0.003	0.06	0.003	0.83	0.98	0.003	0.003	0.003	0.02	0.06	0.003	0.02	0.06	0.003	0.003	0.003	0.003	0.003	0.003	0.37	0.67	0.003	0.003	0.003	0.003	0.003	0.003	0.3	0.79
TG(16:0_28:2)	Triacylglyceride (16:0_28:2)	Triglycerides		HMDB0044030	0.003	0.006	0.003	0.03	0.003	0.003	0.003	0.003	0.33	0.85	0.003	0.003	0.003	0.003	0.03	0.003	0.15	0.28	0.003	0.003	0.003	0.003	0.003	0.003	0.37	0.67	0.003	0.003	0.003	0.003	0.003	0.003	0.3	0.79
TG(16:0_30:2)	Triacylglyceride (16:0_30:2)	Triglycerides		HMDB0047771, HMDB0042996, HMDB0043192	0.01	0.07	0.01	0.1	0.01	0.01	0.1	0.01	0.57	0.88	0.01	0.01	0.01	0.2	0.3	0.01	0.0005	0.003	0.01	0.01	0.01	0.01	0.01	0.01	0.37	0.67	0.01	0.01	0.01	0.01	0.01	0.01	0.3	0.79
TG(16:0_32:1)	Triacylglyceride (16:0_32:1)	Triglycerides		HMDB05359, HMDB0044726	0.2	0.3	0.2	0.3	0.01	0.1	0.2	0.01	0.16	0.89	0.06	0.2	0.01	0.3	0.7	0.01	0.02	0.05	0.8	1.2	0.01	0.4	1.1	0.01	0.66	0.82	0.2	0.5	0.01	0.01	0.4	0.01	0.26	0.79
TG(16:0_32:2)	Triacylglyceride (16:0_32:2)	Triglycerides		HMDB05376, HMDB0047772, HMDB0047773, HMDB0042136	0.004	0.04	0.04	0.06	0.004	0.04	0.06	0.004	0.98	1.02	0.004	0.004	0.004	0.1	0.1	0.004	0.000007	0.0004	0.004	0.1	0.004	0.004	0.004	0.004	0.12	0.67	0.004	0.004	0.004	0.004	0.004	0.004	0.3	0.79
TG(16:0_32:3)	Triacylglyceride (16:0_32:3)	Triglycerides		HMDB0047778, HMDB0042144, HMDB0042137	0.1	0.06	0.04	0.08	0.01	0.04	0.06	0.02	0.92	1.01	0.1	0.2	0.08	0.1	0.2	0.08	0.75	0.82	0.2	0.2	0.07	0.2	0.3	0.06	0.64	0.81	0.1	0.1	0.02	0.1	0.2	0.04	0.84	0.97
TG(16:0_33:1)	Triacylglyceride (16:0_33:1)	Triglycerides		HMDB0043026, HMDB0043027	0.001	0.06	0.08	0.1	0.04	0.05	0.09	0.001	0.14	0.98	0.001	0.001	0.001	0.08	0.2	0.001	0.00002	0.0002	0.001	0.2	0.001	0.001	0.2	0.001	0.47	0.74	0.001	0.2	0.001	0.001	0.001	0.001	0.37	0.87
TG(16:0_33:2)	Triacylglyceride (16:0_33:2)	Triglycerides		HMDB0043032	0.002	0.02	0.002	0.04	0.002	0.01	0.03	0.002	0.69	0.91	0.002	0.002	0.002	0.02	0.09	0.002	0.005	0.02	0.002	0.002	0.002	0.002	0.002	0.002	0.37	0.67	0.002	0.002	0.002	0.002	0.002	0.002	0.3	0.79
TG(16:0_34:0)	Triacylglyceride (16:0_34:0)	Triglycerides		HMDB0063117, HMDB0066203, HMDB0067687, HMDB0106373, HMDB0110300, HMDB0108576	0.2	0.3	0.1	0.3	0.1	0.1	0.2	0.07	0.41	0.8	0.2	0.5	0.001	0.4	0.8	0.2	0.03	0.08	0.5	1.4	0.001	0.4	1.4	0.001	0.58	0.78	0.001	0.3	0.001	0.001	0.2	0.001	0.98	0.99
TG(16:0_34:1)	Triacylglyceride (16:0_34:1)	Triglycerides		HMDB05374, HMDB05360, HMDB0045532	2.1	2.1	1	1.8	0.7	1	1.3	0.6	0.53	0.87	2.2	2.7	1.4	2.2	3.5	1.1	0.98	1	7.3	9.9	1.8	5	8.6	1.8	0.36	0.67	2.4	4.2	1.6	2.4	3.8	1.8	0.84	0.97
TG(16:0_34:2)	Triacylglyceride (16:0_34:2)	Triglycerides		HMDB05362, HMDB05377	0.7	0.4	0.3	0.5	0.2	0.3	0.5	0.2	0.64	0.89	0.9	1.2	0.5	0.8	1.2	0.7	0.69	0.77	1.4	1.8	0.5	1.1	2.1	0.4	0.52	0.77	0.7	1	0.3	0.5	1.2	0.3	0.64	0.97
TG(16:0_34:3)	Triacylglyceride (16:0_34:3)	Triglycerides		HMDB05379, HMDB10417	0.9	0.5	0.6	1	0.5	0.5	0.7	0.3	0.13	0.99	1.1	1.5	0.8	1	1.3	0.7	0.77	0.83	1.8	2	0.8	1.4	3	0.6	0.63	0.81	0.9	1.1	0.4	0.7	1.7	0.5	0.83	0.97
TG(16:0_34:4)	Triacylglyceride (16:0_34:4)	Triglycerides		HMDB0044074, HMDB0044067, HMDB0047775, HMDB0042146, HMDB0042140, HMDB0043907, HMDB0044074, HMDB0044067	0.07	0.05	0.03	0.05	0.001	0.02	0.04	0.01	0.6	0.88	0.06	0.09	0.03	0.07	0.1	0.05	0.13	0.25	0.1	0.2	0.06	0.1	0.3	0.05	0.91	0.95	0.08	0.1	0.04	0.08	0.1	0.05	0.9	0.98
TG(16:0_35:1)	Triacylglyceride (16:0_35:1)	Triglycerides		HMDB0043028, HMDB0044523	0.1	0.1	0.09	0.1	0.06	0.08	0.1	0.06	0.37	0.78	0.1	0.2	0.002	0.2	0.3	0.1	0.23	0.37	0.4	0.6	0.1	0.3	0.6	0.1	0.47	0.74	0.2	0.3	0.002	0.1	0.3	0.002	0.93	0.98
TG(16:0_35:2)	Triacylglyceride (16:0_35:2)	Triglycerides		HMDB0011700	0.01	0.08	0.01	0.1	0.01	0.01	0.01	0.01	0.33	0.78	0.01	0.1	0.01	0.06	0.2	0.01	0.28	0.42	0.1	0.3	0.01	0.2	0.2	0.01	0.89	0.94	0.1	0.2	0.01	0.01	0.2	0.01	0.09	0.79
TG(16:0_35:3)	Triacylglyceride (16:0_35:3)	Triglycerides		HMDB0011701, HMDB0043035, HMDB0043029	0.06	0.03	0.03	0.08	0.002	0.02	0.03	0.002	0.36	0.79	0.07	0.1	0.04	0.07	0.1	0.04	0.35	0.46	0.1	0.1	0.05	0.08	0.2	0.03	0.69	0.82	0.06	0.1	0.03	0.05	0.2	0.04	0.73	0.97
TG(16:0_36:2)	Triacylglyceride (16:0_36:2)	Triglycerides		HMDB05382, HMDB05369, HMDB05378	0.8	0.8	0.5	0.8	0.3	0.5	0.7	0.3	0.73	0.92	0.7	0.8	0.4	0.8	1.2	0.3	0.29	0.43	2.4	4.4	0.6	2.1	2.8	0.8	0.45	0.73	1.3	1.7	0.8	1.1	1.8	0.9	0.81	0.97
TG(16:0_36:3)	Triacylglyceride (16:0_36:3)	Triglycerides		HMDB05384, HMDB0043927, HMDB0043934, HMDB0047783, HMDB0043895, HMDB0043901	0.4	0.3	0.2	0.4	0.2	0.3	0.4	0.1	0.92	1.01	0.5	0.7	0.3	0.5	0.8	0.5	0.19	0.32	0.8	1.1	0.4	0.8	1.4	0.3	0.7	0.83	0.4	0.6	0.3	0.3	1	0.2	0.79	0.97
TG(16:0_36:4)	Triacylglyceride (16:0_36:4)	Triglycerides		HMDB05390, HMDB05363	0.5	0.4	0.3	0.5	0.2	0.3	0.4	0.2	0.69	0.91	0.5	0.7	0.3	0.5	0.7	0.4	0.22	0.36	1.2	1.5	0.6	1	1.9	0.4	0.69	0.82	0.6	0.8	0.4	0.5	1.2	0.4	0.77	0.97
TG(16:0_36:5)	Triacylglyceride (16:0_36:5)	Triglycerides		HMDB05380, HMDB0044131, HMDB0047784, HMDB0044270, HMDB0044263, HMDB0043909, HMDB0042148, HMDB0042143	0.3	0.2	0.2	0.3	0.1	0.2	0.3	0.1	0.55	0.88	0.4	0.5	0.2	0.3	0.5	0.3	0.57	0.66	0.6	0.9	0.4	0.6	0.9	0.2	0.44	0.73	0.3	0.5	0.2	0.3	0.8	0.2	0.9	0.98
TG(16:0_36:6)	Triacylglyceride (16:0_36:6)	Triglycerides		HMDB0044298, HMDB0044291, HMDB0044494, HMDB0044487, HMDB0044271, HMDB0044077, HMDB0047790, HMDB0047785, HMDB0042149	0.5	0.2	0.4	0.6	0.3	0.4	0.5	0.3	0.96	1.03	0.5	0.7	0.3	0.5	0.7	0.4	0.38	0.49	0.8	1.1	0.6	0.8	1.3	0.3	0.42	0.71	0.5	0.8	0.4	0.5	1.4	0.3	0.75	0.97
TG(16:0_37:3)	Triacylglyceride (16:0_37:3)	Triglycerides			0.003	0.009	0.003	0.003	0.003	0.003	0.03	0.003	0.33	0.84	0.003	0.003	0.003	0.02	0.04	0.003	0.02	0.06	0.003	0.003	0.003	0.003	0.003	0.003	0.37	0.67	0.003	0.003	0.003	0.003	0.003	0.003	0.3	0.79
TG(16:0_38:1)	Triacylglyceride (16:0_38:1)	Triglycerides		HMDB05381, HMDB05368	0.001	0.008	0.001	0.03	0.001	0.001	0.01	0.001	0.49	0.86	0.001	0.001	0.001	0.02	0.03	0.001	0.0005	0.003	0.001	0.001	0.001	0.001	0.001	0.001	NA	NA	0.001	0.001	0.001	0.001	0.001	0.001	NA	NA
TG(16:0_38:2)	Triacylglyceride (16:0_38:2)	Triglycerides		HMDB05383, HMDB05388	0.001	0.04	0.02	0.04	0.01	0.02	0.03	0.001	0.33	0.93	0.001	0.001	0.001	0.03	0.06	0.001	0.00001	0.0001	0.1	0.2	0.001	0.001	0.1	0.001	0.06	0.67	0.001	0.001	0.001	0.001	0.001	0.001	0.3	0.79
TG(16:0_38:3)	Triacylglyceride (16:0_38:3)	Triglycerides		HMDB05389, HMDB0044279, HMDB0044475,HMDB0044071, HMDB0043929, HMDB0043923	0.0008	0.02	0.02	0.04	0.01	0.02	0.03	0.01	0.71	0.92	0.0008	0.0008	0.0008	0.05	0.07	0.0008	0.000007	0.0003	0.0008	0.1	0.0008	0.0008	0.1	0.0008	0.92	0.96	0.0008	0.0008	0.0008	0.0008	0.0008	0.0008	0.3	0.79
TG(16:0_38:4)	Triacylglyceride (16:0_38:4)	Triglycerides		HMDB05370, HMDB0043904, HMDB0044503, HMDB0044482, HMDB0044286, HMDB0044119	0.01	0.05	0.02	0.04	0.007	0.02	0.03	0.01	0.98	1.03	0.0006	0.0006	0.0006	0.05	0.09	0.0006	0.000007	0.0003	0.1	0.2	0.0006	0.05	0.2	0.0006	0.79	0.88	0.0006	0.0006	0.0006	0.0006	0.1	0.0006	0.3	0.79
TG(16:0_38:5)	Triacylglyceride (16:0_38:5)	Triglycerides		HMDB05385, HMDB0043937, HMDB0044259, HMDB0043910, HMDB0043905, HMDB0044072, HMDB0044510	0.001	0.01	0.008	0.03	0.001	0.001	0.02	0.001	0.59	0.87	0.001	0.001	0.001	0.04	0.05	0.001	0.000008	0.0002	0.001	0.001	0.001	0.001	0.001	0.001	0.37	0.67	0.001	0.001	0.001	0.001	0.001	0.001	0.3	0.79
TG(16:0_38:7)	Triacylglyceride (16:0_38:7)	Triglycerides		HMDB0067816, HMDB0063700, HMDB0065998, HMDB0110609	0.002	0.005	0.002	0.02	0.002	0.002	0.02	0.002	0.53	0.87	0.002	0.002	0.002	0.002	0.03	0.002	0.15	0.27	0.002	0.002	0.002	0.002	0.002	0.002	0.37	0.67	0.002	0.002	0.002	0.002	0.002	0.002	0.3	0.79
TG(16:0_40:6)	Triacylglyceride (16:0_40:6)	Triglycerides		HMDB0044134, HMDB0044129, HMDB0044268, HMDB0043939, HMDB0044161, HMDB0044519	0.002	0.004	0.002	0.002	0.002	0.002	0.02	0.002	0.33	0.78	0.002	0.002	0.002	0.002	0.03	0.002	0.15	0.27	0.002	0.002	0.002	0.002	0.002	0.002	0.37	0.67	0.002	0.002	0.002	0.002	0.002	0.002	0.3	0.79
TG(16:0_40:7)	Triacylglyceride (16:0_40:7)	Triglycerides		HMDB0067085, HMDB0067834, HMDB0063773, HMDB0044296, HMDB0044135, HMDB0044274, HMDB0044269, HMDB0044492	0.002	0.003	0.002	0.03	0.002	0.002	0.002	0.002	0.33	0.79	0.002	0.002	0.002	0.002	0.002	0.002	NA	NA	0.002	0.002	0.002	0.002	0.002	0.002	0.37	0.67	0.002	0.002	0.002	0.002	0.002	0.002	0.3	0.79
TG(16:0_40:8)	Triacylglyceride (16:0_40:8)	Triglycerides		HMDB05392, HMDB0044498, HMDB0044493, HMDB0044302, HMDB0044297, HMDB0044275, HMDB0044520, HMDB0044384, HMDB0005392, HMDB0044552, HMDB0044546	0.002	0.004	0.002	0.002	0.002	0.002	0.03	0.002	0.33	0.79	0.002	0.002	0.002	0.002	0.02	0.002	0.33	0.45	0.002	0.002	0.002	0.002	0.002	0.002	0.37	0.67	0.002	0.002	0.002	0.002	0.002	0.002	0.3	0.79
TG(16:1_28:0)	Triacylglyceride (16:1_28:0)	Triglycerides		HMDB0042069	0.003	0.01	0.003	0.05	0.003	0.003	0.05	0.003	0.57	0.88	0.003	0.003	0.003	0.003	0.003	0.003	NA	NA	0.003	0.003	0.003	0.003	0.003	0.003	0.37	0.67	0.003	0.003	0.003	0.003	0.003	0.003	0.3	0.79
TG(16:1_32:0)	Triacylglyceride (16:1_32:0)	Triglycerides		HMDB05359, HMDB0042304	0.007	0.01	0.007	0.08	0.007	0.007	0.07	0.007	0.98	1.02	0.007	0.007	0.007	0.007	0.08	0.007	0.33	0.45	0.007	0.007	0.007	0.007	0.007	0.007	0.37	0.67	0.007	0.007	0.007	0.007	0.007	0.007	0.3	0.79
TG(16:1_32:1)	Triacylglyceride (16:1_32:1)	Triglycerides		HMDB0044888, HMDB05376	0.004	0.01	0.004	0.06	0.004	0.004	0.05	0.004	0.96	1.03	0.004	0.004	0.004	0.004	0.004	0.004	0.33	0.46	0.004	0.004	0.004	0.004	0.004	0.004	0.37	0.67	0.004	0.004	0.004	0.004	0.004	0.004	0.3	0.79
TG(16:1_33:1)	Triacylglyceride (16:1_33:1)	Triglycerides		HMDB0043200, HMDB0043201	0.003	0.01	0.04	0.07	0.003	0.003	0.03	0.003	0.008	0.63	0.003	0.003	0.003	0.003	0.05	0.003	0.33	0.45	0.003	0.003	0.003	0.003	0.003	0.003	NA	NA	0.003	0.003	0.003	0.003	0.003	0.003	NA	NA
TG(16:1_34:0)	Triacylglyceride (16:1_34:0)	Triglycerides		HMDB05374, HMDB0042305	0.002	0.03	0.01	0.04	0.002	0.01	0.03	0.002	0.99	1.02	0.002	0.002	0.002	0.04	0.07	0.002	0.000008	0.0002	0.002	0.2	0.002	0.002	0.2	0.002	0.9	0.94	0.002	0.002	0.002	0.002	0.002	0.002	0.3	0.79
TG(16:1_34:1)	Triacylglyceride (16:1_34:1)	Triglycerides		HMDB0044889, HMDB05377, HMDB0045688	0.2	0.2	0.1	0.2	0.01	0.1	0.2	0.01	0.55	0.88	0.01	0.1	0.01	0.2	0.3	0.01	0.007	0.02	0.5	0.9	0.2	0.4	0.7	0.01	0.33	0.67	0.3	0.6	0.01	0.2	0.3	0.01	0.65	0.97
TG(16:1_34:2)	Triacylglyceride (16:1_34:2)	Triglycerides		HMDB05433, HMDB0047912, HMDB0005379	0.004	0.03	0.02	0.07	0.004	0.02	0.05	0.004	0.98	1.02	0.004	0.004	0.004	0.06	0.1	0.004	0.00001	0.0001	0.004	0.004	0.004	0.004	0.004	0.004	NA	NA	0.004	0.004	0.004	0.004	0.004	0.004	NA	NA
TG(16:1_34:3)	Triacylglyceride (16:1_34:3)	Triglycerides		HMDB05435, HMDB0044074, HMDB0044067, HMDB0042313	0.007	0.05	0.02	0.05	0.003	0.02	0.04	0.01	0.82	0.98	0.0001	0.0001	0.0001	0.06	0.08	0.0001	0.000007	0.0003	0.1	0.1	0.0001	0.0001	0.2	0.0001	0.52	0.78	0.0001	0.0001	0.0001	0.0001	0.1	0.0001	0.12	0.79
TG(16:1_36:1)	Triacylglyceride (16:1_36:1)	Triglycerides		HMDB05378, HMDB0046458, HMDB0045689, HMDB05423	0.01	0.04	0.01	0.01	0.01	0.01	0.01	0.01	0.33	0.84	0.01	0.01	0.01	0.01	0.01	0.01	0.33	0.46	0.01	0.2	0.01	0.06	0.1	0.01	0.92	0.95	0.01	0.01	0.01	0.01	0.01	0.01	0.3	0.79
TG(16:1_36:2)	Triacylglyceride (16:1_36:2)	Triglycerides		HMDB05438, HMDB05425, HMDB05434	0.06	0.1	0.05	0.08	0.03	0.06	0.07	0.02	0.69	0.91	0.002	0.002	0.002	0.06	0.1	0.002	0.000009	0.0002	0.2	0.5	0.002	0.2	0.3	0.002	0.58	0.78	0.1	0.2	0.002	0.002	0.2	0.002	0.52	0.95
TG(16:1_36:3)	Triacylglyceride (16:1_36:3)	Triglycerides		HMDB05440, HMDB0047921, HMDB0048494, HMDB0048487, HMDB0044063	0.001	0.03	0.02	0.03	0.01	0.02	0.04	0.01	0.37	0.79	0.001	0.001	0.001	0.04	0.07	0.001	0.000007	0.0003	0.001	0.001	0.001	0.001	0.1	0.001	0.18	0.67	0.001	0.001	0.001	0.001	0.1	0.001	0.3	0.79
TG(16:1_36:4)	Triacylglyceride (16:1_36:4)	Triglycerides		HMDB05446, HMDB05380	0.03	0.03	0.02	0.03	0.01	0.01	0.03	0.001	0.13	0.99	0.02	0.03	0.01	0.03	0.06	0.01	0.03	0.07	0.09	0.1	0.03	0.07	0.2	0.01	0.6	0.79	0.04	0.05	0.03	0.06	0.1	0.02	0.38	0.89
TG(16:1_36:5)	Triacylglyceride (16:1_36:5)	Triglycerides		HMDB05436, HMDB0048758, HMDB0048751, HMDB0042328, HMDB0042323, HMDB0047922, HMDB0048649, HMDB0044077	0.02	0.02	0.009	0.03	0.002	0.002	0.03	0.002	0.15	0.99	0.01	0.02	0.002	0.03	0.04	0.02	0.01	0.03	0.05	0.08	0.03	0.05	0.06	0.02	0.42	0.71	0.02	0.04	0.002	0.03	0.07	0.002	0.79	0.97
TG(16:1_38:3)	Triacylglyceride (16:1_38:3)	Triglycerides		HMDB0046079, HMDB05445, HMDB0045897	0.0004	0.004	0.0004	0.01	0.0004	0.003	0.009	0.0004	0.67	0.91	0.0004	0.0004	0.0004	0.007	0.01	0.0004	0.00002	0.0002	0.0004	0.0004	0.0004	0.0004	0.0004	0.0004	NA	NA	0.0004	0.0004	0.0004	0.0004	0.0004	0.0004	NA	NA
TG(16:1_38:4)	Triacylglyceride (16:1_38:4)	Triglycerides		HMDB0046105, HMDB05426, HMDB0048768, HMDB0048922, HMDB0048637, HMDB0044072	0.0009	0.005	0.0009	0.01	0.0009	0.0009	0.01	0.0009	0.98	1.03	0.0009	0.01	0.0009	0.0009	0.01	0.0009	0.25	0.39	0.0009	0.02	0.0009	0.005	0.01	0.0009	0.51	0.77	0.0009	0.01	0.0009	0.0009	0.01	0.0009	0.73	0.97
TG(16:1_38:5)	Triacylglyceride (16:1_38:5)	Triglycerides		HMDB05441, HMDB0048650, HMDB0048944, HMDB0048747, HMDB0048602, HMDB0048497, HMDB0044078, HMDB0044073	0.005	0.003	0.003	0.007	0.0002	0.0002	0.006	0.0002	0.19	0.88	0.002	0.007	0.0002	0.007	0.02	0.0002	0.07	0.16	0.006	0.01	0.004	0.005	0.009	0.0002	0.3	0.67	0.005	0.006	0.004	0.005	0.007	0.0002	0.12	0.79
TG(17:0_32:1)	Triacylglyceride (17:0_32:1)	Triglycerides			0.0003	0.02	0.01	0.03	0.0003	0.02	0.04	0.0003	0.84	0.98	0.0003	0.0003	0.0003	0.03	0.09	0.0003	0.00001	0.0002	0.0003	0.0003	0.0003	0.0003	0.0003	0.0003	0.37	0.67	0.0003	0.0003	0.0003	0.0003	0.0003	0.0003	0.3	0.79
TG(17:0_34:1)	Triacylglyceride (17:0_34:1)	Triglycerides			0.2	0.1	0.08	0.1	0.06	0.08	0.1	0.03	0.28	0.89	0.2	0.2	0.003	0.1	0.2	0.08	0.23	0.36	0.4	0.5	0.003	0.3	0.5	0.1	0.59	0.79	0.2	0.2	0.1	0.2	0.3	0.1	0.74	0.97
TG(17:0_34:2)	Triacylglyceride (17:0_34:2)	Triglycerides			0.002	0.04	0.03	0.03	0.02	0.02	0.03	0.002	0.2	0.85	0.002	0.1	0.002	0.05	0.08	0.002	0.002	0.01	0.002	0.1	0.002	0.002	0.1	0.002	0.23	0.67	0.002	0.002	0.002	0.002	0.1	0.002	0.3	0.79
TG(17:0_34:3)	Triacylglyceride (17:0_34:3)	Triglycerides			0.07	0.05	0.04	0.07	0.004	0.02	0.05	0.004	0.5	0.86	0.08	0.1	0.04	0.09	0.2	0.06	0.31	0.46	0.1	0.1	0.06	0.1	0.2	0.004	0.53	0.78	0.08	0.2	0.004	0.06	0.2	0.04	0.61	0.97
TG(17:0_36:3)	Triacylglyceride (17:0_36:3)	Triglycerides			0.003	0.01	0.003	0.03	0.003	0.003	0.003	0.003	0.33	0.78	0.003	0.003	0.003	0.04	0.05	0.003	0.004	0.02	0.003	0.003	0.003	0.003	0.003	0.003	0.37	0.67	0.003	0.003	0.003	0.003	0.003	0.003	0.3	0.79
TG(17:0_36:4)	Triacylglyceride (17:0_36:4)	Triglycerides			0.0002	0.02	0.02	0.03	0.01	0.02	0.02	0.006	0.17	0.89	0.0002	0.0002	0.0002	0.04	0.05	0.0002	0.000007	0.0004	0.0002	0.0002	0.0002	0.0002	0.0002	0.0002	NA	NA	0.0002	0.0002	0.0002	0.0002	0.1	0.0002	0.3	0.79
TG(17:1_34:1)	Triacylglyceride (17:1_34:1)	Triglycerides			0.004	0.06	0.02	0.07	0.004	0.004	0.06	0.004	0.32	0.92	0.004	0.004	0.004	0.04	0.08	0.004	0.005	0.02	0.1	0.3	0.004	0.1	0.2	0.004	0.39	0.68	0.004	0.1	0.004	0.004	0.1	0.004	0.92	0.98
TG(17:1_34:2)	Triacylglyceride (17:1_34:2)	Triglycerides			0.0009	0.009	0.0009	0.02	0.0009	0.0009	0.02	0.0009	0.9	1	0.0009	0.0009	0.0009	0.02	0.04	0.0009	0.00001	0.0001	0.0009	0.0009	0.0009	0.0009	0.0009	0.0009	NA	NA	0.0009	0.0009	0.0009	0.0009	0.0009	0.0009	NA	NA
TG(17:1_34:3)	Triacylglyceride (17:1_34:3)	Triglycerides			0.002	0.009	0.002	0.03	0.002	0.002	0.002	0.002	0.15	0.94	0.002	0.002	0.002	0.02	0.04	0.002	0.005	0.02	0.002	0.002	0.002	0.002	0.002	0.002	0.37	0.67	0.002	0.002	0.002	0.002	0.002	0.002	0.3	0.79
TG(17:1_36:3)	Triacylglyceride (17:1_36:3)	Triglycerides			0.0002	0.005	0.007	0.01	0.005	0.005	0.008	0.0002	0.06	1.28	0.0002	0.0002	0.0002	0.02	0.02	0.0002	0.000009	0.0002	0.0002	0.0002	0.0002	0.0002	0.0002	0.0002	NA	NA	0.0002	0.0002	0.0002	0.0002	0.0002	0.0002	NA	NA
TG(17:1_36:4)	Triacylglyceride (17:1_36:4)	Triglycerides			0.0003	0.005	0.006	0.009	0.0003	0.006	0.01	0.0003	0.91	1.01	0.0003	0.0003	0.0003	0.02	0.02	0.0003	0.000008	0.0002	0.0003	0.0003	0.0003	0.0003	0.0003	0.0003	0.37	0.67	0.0003	0.0003	0.0003	0.0003	0.0003	0.0003	0.3	0.79
TG(17:1_36:5)	Triacylglyceride (17:1_36:5)	Triglycerides			0.009	0.006	0.0006	0.01	0.0006	0.0006	0.009	0.0006	0.55	0.88	0.007	0.01	0.0006	0.01	0.01	0.007	0.02	0.06	0.02	0.02	0.009	0.01	0.02	0.0006	0.29	0.67	0.01	0.02	0.007	0.008	0.02	0.0006	0.16	0.79
TG(17:2_34:2)	Triacylglyceride (17:2_34:2)	Triglycerides			0.0002	0.004	0.0002	0.004	0.0002	0.002	0.01	0.0002	0.1	1.03	0.0002	0.0002	0.0002	0.008	0.01	0.0002	0.00002	0.0002	0.009	0.02	0.0002	0.004	0.009	0.0002	0.68	0.82	0.0002	0.007	0.0002	0.0002	0.008	0.0002	0.46	0.92
TG(17:2_34:3)	Triacylglyceride (17:2_34:3)	Triglycerides			0.01	0.009	0.004	0.007	0.0003	0.002	0.008	0.0003	0.66	0.91	0.01	0.02	0.007	0.01	0.02	0.0003	0.26	0.4	0.03	0.04	0.009	0.02	0.03	0.008	0.36	0.67	0.01	0.02	0.009	0.01	0.02	0.007	0.61	0.97
TG(17:2_36:2)	Triacylglyceride (17:2_36:2)	Triglycerides			0.005	0.004	0.0002	0.006	0.0002	0.0002	0.002	0.0002	0.4	0.8	0.005	0.008	0.0002	0.005	0.008	0.003	0.09	0.19	0.008	0.02	0.0002	0.007	0.01	0.0002	0.6	0.79	0.005	0.01	0.0002	0.005	0.01	0.0002	0.6	0.97
TG(17:2_36:3)	Triacylglyceride (17:2_36:3)	Triglycerides			0.003	0.003	0.0002	0.005	0.0002	0.0002	0.004	0.0002	0.36	0.79	0.004	0.007	0.002	0.005	0.008	0.0002	0.95	0.97	0.01	0.01	0.0002	0.006	0.01	0.0002	0.74	0.85	0.003	0.005	0.0002	0.004	0.006	0.003	0.11	0.79
TG(17:2_36:4)	Triacylglyceride (17:2_36:4)	Triglycerides			0.004	0.005	0.002	0.004	0.0001	0.001	0.002	0.0001	0.52	0.86	0.002	0.008	0.0001	0.003	0.005	0.0001	0.24	0.38	0.01	0.02	0.004	0.009	0.01	0.0001	0.31	0.67	0.006	0.007	0.0001	0.006	0.01	0.004	0.18	0.79
TG(18:0_30:0)	Triacylglyceride (18:0_30:0)	Triglycerides		HMDB0108000, HMDB0108556, HMDB0108413, HMDB0108679	0.004	0.02	0.004	0.004	0.004	0.004	0.05	0.004	0.33	0.93	0.004	0.004	0.004	0.05	0.07	0.004	0.0005	0.003	0.004	0.004	0.004	0.004	0.004	0.004	0.37	0.67	0.004	0.004	0.004	0.004	0.004	0.004	0.3	0.79
TG(18:0_32:0)	Triacylglyceride (18:0_32:0)	Triglycerides		HMDB05374, HMDB0044753	0.01	0.1	0.01	0.01	0.01	0.01	0.01	0.01	0.33	0.84	0.01	0.2	0.01	0.2	0.3	0.01	0.009	0.03	0.2	0.4	0.01	0.01	0.6	0.01	0.3	0.67	0.01	0.01	0.01	0.01	0.01	0.01	0.3	0.79
TG(18:0_32:1)	Triacylglyceride (18:0_32:1)	Triglycerides		HMDB0044753, HMDB05374	0.006	0.07	0.006	0.006	0.006	0.006	0.006	0.006	NA	NA	0.006	0.006	0.006	0.1	0.1	0.006	0.000007	0.0003	0.2	0.2	0.006	0.06	0.3	0.006	0.38	0.67	0.006	0.006	0.006	0.006	0.006	0.006	0.3	0.79
TG(18:0_32:2)	Triacylglyceride (18:0_32:2)	Triglycerides		HMDB0044889, HMDB0047795, HMDB0047796, HMDB0042166	0.003	0.01	0.003	0.003	0.003	0.003	0.003	0.003	0.33	0.83	0.003	0.003	0.003	0.04	0.05	0.003	0.0005	0.003	0.003	0.003	0.003	0.003	0.003	0.003	0.37	0.67	0.003	0.003	0.003	0.003	0.003	0.003	0.3	0.79
TG(18:0_34:2)	Triacylglyceride (18:0_34:2)	Triglycerides		HMDB05423, HMDB05369	0.1	0.1	0.05	0.06	0.04	0.04	0.09	0.002	0.28	0.88	0.2	0.3	0.002	0.2	0.3	0.1	0.16	0.27	0.2	0.3	0.002	0.2	0.4	0.002	0.67	0.82	0.05	0.1	0.002	0.002	0.2	0.002	0.93	0.98
TG(18:0_34:3)	Triacylglyceride (18:0_34:3)	Triglycerides		HMDB05425, HMDB0043934, HMDB0043927, HMDB0042163, HMDB0042169	0.2	0.1	0.07	0.1	0.05	0.08	0.1	0.06	0.86	1	0.2	0.3	0.1	0.3	0.3	0.2	0.1	0.21	0.3	0.4	0.1	0.3	0.6	0.09	0.59	0.79	0.1	0.2	0.06	0.1	0.4	0.08	0.42	0.91
TG(18:0_36:1)	Triacylglyceride (18:0_36:1)	Triglycerides		HMDB05395, HMDB05368, HMDB0045559, HMDB0046333	0.01	0.05	0.01	0.01	0.01	0.01	0.01	0.01	0.33	0.83	0.01	0.01	0.01	0.01	0.01	0.01	0.33	0.46	0.1	0.2	0.01	0.07	0.2	0.01	0.89	0.94	0.01	0.01	0.01	0.01	0.01	0.01	0.3	0.79
TG(18:0_36:2)	Triacylglyceride (18:0_36:2)	Triglycerides		HMDB05403, HMDB05397, HMDB05424	0.1	0.1	0.05	0.09	0.002	0.07	0.1	0.002	0.68	0.91	0.002	0.1	0.002	0.1	0.2	0.1	0.003	0.02	0.3	0.6	0.002	0.3	0.5	0.002	0.58	0.78	0.05	0.1	0.002	0.1	0.2	0.002	0.65	0.97
TG(18:0_36:3)	Triacylglyceride (18:0_36:3)	Triglycerides		HMDB05405, HMDB0044769, HMDB0044762, HMDB0043929, HMDB0043923, HMDB0047806, HMDB0045079, HMDB0045080, HMDB0044923	0.1	0.1	0.01	0.01	0.01	0.01	0.1	0.01	0.33	0.91	0.1	0.2	0.1	0.2	0.3	0.1	0.17	0.29	0.3	0.3	0.1	0.3	0.5	0.01	0.49	0.75	0.06	0.2	0.01	0.01	0.3	0.01	0.97	0.99
TG(18:0_36:4)	Triacylglyceride (18:0_36:4)	Triglycerides		HMDB05370, HMDB05411	0.1	0.1	0.05	0.1	0.03	0.05	0.1	0.03	0.53	0.87	0.1	0.2	0.0004	0.1	0.2	0.1	0.06	0.14	0.3	0.3	0.1	0.2	0.5	0.1	0.93	0.96	0.05	0.2	0.0004	0.1	0.3	0.0004	0.71	0.97
TG(18:0_36:5)	Triacylglyceride (18:0_36:5)	Triglycerides		HMDB05426, HMDB0045093, HMDB0045086, HMDB0043937, HMDB0044959, HMDB0047807, HMDB0042178, HMDB0042173	0.1	0.06	0.05	0.07	0.02	0.05	0.07	0.03	0.78	0.95	0.1	0.1	0.07	0.1	0.1	0.09	0.54	0.64	0.2	0.3	0.1	0.2	0.3	0.07	0.55	0.78	0.1	0.2	0.06	0.1	0.3	0.06	0.52	0.95
TG(18:0_38:6)	Triacylglyceride (18:0_38:6)	Triglycerides		HMDB05412, HMDB0045298, HMDB0045109, HMDB0048498, HMDB0048493, HMDB0044961, HMDB0043939	0.01	0.009	0.005	0.01	0.0002	0.005	0.02	0.003	0.19	0.85	0.007	0.02	0.0002	0.01	0.02	0.0002	0.4	0.51	0.02	0.03	0.02	0.02	0.03	0.0002	0.17	0.67	0.008	0.02	0.0002	0.01	0.03	0.0002	0.18	0.79
TG(18:0_38:7)	Triacylglyceride (18:0_38:7)	Triglycerides		HMDB0063278, HMDB0067085, HMDB0110629, HMDB0068595	0.0005	0.001	0.0005	0.0005	0.0005	0.0005	0.0005	0.0005	0.33	0.83	0.0005	0.0005	0.0005	0.0005	0.008	0.0005	0.33	0.45	0.0005	0.0005	0.0005	0.0005	0.0005	0.0005	NA	NA	0.0005	0.0005	0.0005	0.0005	0.0005	0.0005	NA	NA
TG(18:1_26:0)	Triacylglyceride (18:1_26:0)	Triglycerides			0.0002	0.01	0.02	0.04	0.0002	0.01	0.04	0.002	0.68	0.91	0.0002	0.0002	0.0002	0.02	0.06	0.0002	0.00001	0.0002	0.0002	0.0002	0.0002	0.0002	0.0002	0.0002	NA	NA	0.0002	0.0002	0.0002	0.0002	0.0002	0.0002	NA	NA
TG(18:1_28:1)	Triacylglyceride (18:1_28:1)	Triglycerides		HMDB0042280, HMDB0042281	0.001	0.009	0.001	0.02	0.001	0.02	0.03	0.001	0.12	1.04	0.001	0.001	0.001	0.01	0.04	0.001	0.02	0.06	0.001	0.001	0.001	0.001	0.001	0.001	NA	NA	0.001	0.001	0.001	0.001	0.001	0.001	NA	NA
TG(18:1_30:0)	Triacylglyceride (18:1_30:0)	Triglycerides		HMDB0042130, HMDB0042131, HMDB0042997, HMDB0042998	0.3	0.3	0.2	0.2	0.01	0.1	0.2	0.01	0.88	1.01	0.3	0.3	0.1	0.4	0.6	0.2	0.06	0.14	1.1	1.6	0.2	0.7	1.2	0.2	0.54	0.78	0.4	0.5	0.01	0.4	0.5	0.1	0.7	0.97
TG(18:1_30:1)	Triacylglyceride (18:1_30:1)	Triglycerides		HMDB0047773, HMDB0047772, HMDB0042310, HMDB0042311	0.01	0.02	0.01	0.01	0.01	0.01	0.01	0.01	0.33	0.82	0.01	0.01	0.01	0.01	0.01	0.01	0.33	0.46	0.01	0.1	0.01	0.01	0.01	0.01	0.12	0.67	0.01	0.01	0.01	0.01	0.01	0.01	0.3	0.79
TG(18:1_30:2)	Triacylglyceride (18:1_30:2)	Triglycerides		HMDB0047910, HMDB0047911	0.003	0.004	0.003	0.003	0.003	0.003	0.003	0.003	NA	NA	0.003	0.003	0.003	0.003	0.03	0.003	0.33	0.46	0.003	0.003	0.003	0.003	0.003	0.003	0.37	0.67	0.003	0.003	0.003	0.003	0.003	0.003	0.3	0.79
TG(18:1_31:0)	Triacylglyceride (18:1_31:0)	Triglycerides		HMDB0043026, HMDB0043027	0.08	0.08	0.08	0.1	0.05	0.05	0.09	0.04	0.03	1.2	0.003	0.1	0.003	0.1	0.2	0.003	0.001	0.005	0.2	0.3	0.003	0.2	0.3	0.003	0.61	0.8	0.003	0.2	0.003	0.1	0.2	0.003	0.26	0.79
TG(18:1_32:0)	Triacylglyceride (18:1_32:0)	Triglycerides		HMDB05360, HMDB0042160, HMDB0042161, HMDB0010416	1.5	1.5	0.8	1.2	0.5	0.7	0.9	0.4	0.44	0.81	1.5	2	1	1.6	2.7	0.8	0.76	0.82	5.3	7	1.2	3.5	5.9	1.2	0.38	0.67	1.9	3.2	1.1	1.5	2.8	1.3	0.73	0.97
TG(18:1_32:1)	Triacylglyceride (18:1_32:1)	Triglycerides		HMDB0062639, HMDB05377, HMDB0047796, HMDB0047795	0.4	0.5	0.3	0.4	0.1	0.3	0.3	0.1	0.56	0.87	0.2	0.4	0.002	0.4	0.7	0.2	0.18	0.3	1.2	2.5	0.3	1.1	1.4	0.3	0.45	0.73	0.7	0.9	0.5	0.5	0.9	0.5	0.26	0.79
TG(18:1_32:2)	Triacylglyceride (18:1_32:2)	Triglycerides		HMDB05433, HMDB0048590, HMDB0047956, HMDB0047957, HMDB0047933, HMDB0047934, HMDB0042376	0.0008	0.03	0.03	0.07	0.01	0.03	0.06	0.01	0.78	0.95	0.0008	0.0008	0.0008	0.05	0.09	0.0008	0.000007	0.0002	0.0008	0.1	0.0008	0.0008	0.1	0.0008	0.95	0.97	0.0008	0.0008	0.0008	0.0008	0.0008	0.0008	0.3	0.79
TG(18:1_32:3)	Triacylglyceride (18:1_32:3)	Triglycerides		HMDB0042354, HMDB0042377, HMDB0042384, HMDB0042347, HMDB0047939, HMDB0047962	0.08	0.06	0.03	0.05	0.01	0.02	0.04	0.01	0.61	0.88	0.05	0.08	0.04	0.06	0.1	0.04	0.21	0.34	0.2	0.2	0.09	0.1	0.3	0.06	0.97	0.98	0.09	0.1	0.06	0.1	0.2	0.08	0.17	0.79
TG(18:1_33:0)	Triacylglyceride (18:1_33:0)	Triglycerides		HMDB0043055, HMDB0043056	0.2	0.2	0.1	0.2	0.08	0.1	0.1	0.07	0.19	0.88	0.2	0.2	0.1	0.2	0.3	0.1	0.48	0.58	0.5	0.7	0.2	0.4	0.6	0.1	0.26	0.67	0.3	0.3	0.2	0.2	0.4	0.1	0.74	0.97
TG(18:1_33:1)	Triacylglyceride (18:1_33:1)	Triglycerides		HMDB0043229, HMDB0011707, HMDB0043258, HMDB0043230	0.1	0.1	0.09	0.1	0.04	0.09	0.1	0.004	0.42	0.81	0.004	0.1	0.004	0.08	0.2	0.004	0.001	0.006	0.2	0.5	0.004	0.2	0.3	0.004	0.81	0.89	0.1	0.3	0.004	0.1	0.4	0.004	0.93	0.98
TG(18:1_33:2)	Triacylglyceride (18:1_33:2)	Triglycerides		HMDB0043235, HMDB0011708	0.001	0.01	0.01	0.04	0.001	0.001	0.02	0.001	0.3	0.9	0.001	0.001	0.001	0.02	0.04	0.001	0.005	0.02	0.001	0.001	0.001	0.001	0.001	0.001	0.37	0.67	0.001	0.001	0.001	0.001	0.001	0.001	0.3	0.79
TG(18:1_33:3)	Triacylglyceride (18:1_33:3)	Triglycerides		HMDB0043243, HMDB0043265, HMDB0011709, HMDB0043236	0.03	0.02	0.01	0.03	0.001	0.001	0.02	0.001	0.54	0.87	0.02	0.04	0.001	0.03	0.04	0.001	0.2	0.34	0.05	0.06	0.03	0.05	0.07	0.001	0.39	0.68	0.03	0.05	0.02	0.04	0.07	0.02	0.75	0.97
TG(18:1_34:1)	Triacylglyceride (18:1_34:1)	Triglycerides		HMDB05382, HMDB05423, HMDB0045740	1.7	2	1.1	1.5	0.6	1	1.6	0.4	0.59	0.87	1.3	1.5	0.5	1.5	2.3	0.5	0.21	0.34	5.6	10.4	1.7	4.5	6.3	1.7	0.35	0.67	3.1	3.6	1.8	2.4	4.2	2.2	0.94	0.99
TG(18:1_34:2)	Triacylglyceride (18:1_34:2)	Triglycerides		HMDB05384, HMDB05438	0.4	0.3	0.2	0.4	0.2	0.3	0.4	0.1	1	1.02	0.3	0.5	0.1	0.4	0.7	0.3	0.03	0.07	1	1.7	0.3	0.9	1.3	0.3	0.58	0.78	0.6	0.7	0.4	0.5	0.9	0.4	0.61	0.97
TG(18:1_34:3)	Triacylglyceride (18:1_34:3)	Triglycerides		HMDB05440, HMDB0042343, HMDB0042373, HMDB0044102, HMDB0044123, HMDB0044130, HMDB0044095, HMDB0048618	0.6	0.5	0.3	0.5	0.2	0.3	0.5	0.2	0.49	0.85	0.5	0.7	0.4	0.6	0.9	0.4	0.19	0.31	1.4	1.9	0.6	1.2	2.4	0.5	0.77	0.88	0.7	1	0.5	0.6	1.5	0.5	0.55	0.97
TG(18:1_34:4)	Triacylglyceride (18:1_34:4)	Triglycerides		HMDB0048626, HMDB0048641, HMDB0048648, HMDB0048619, HMDB0042356, HMDB0042380, HMDB0042386, HMDB0042350, HMDB0044103, HMDB0044131, HMDB0047936, HMDB0047959	0.05	0.04	0.02	0.03	0.0005	0.02	0.04	0.01	0.4	0.79	0.03	0.05	0.02	0.03	0.07	0.03	0.25	0.39	0.1	0.1	0.06	0.1	0.2	0.04	0.91	0.95	0.08	0.1	0.06	0.08	0.1	0.05	0.93	0.98
TG(18:1_35:2)	Triacylglyceride (18:1_35:2)	Triglycerides		HMDB0043266, HMDB0043237	0.03	0.07	0.04	0.06	0.02	0.03	0.08	0.03	0.82	0.98	0.001	0.001	0.001	0.05	0.09	0.001	0.000009	0.0001	0.1	0.3	0.001	0.1	0.2	0.001	0.98	0.99	0.001	0.1	0.001	0.001	0.2	0.001	0.85	0.97
TG(18:1_35:3)	Triacylglyceride (18:1_35:3)	Triglycerides		HMDB0043267, HMDB0043238, HMDB0043261, HMDB0043232	0.0007	0.03	0.02	0.05	0.009	0.02	0.02	0.008	0.27	0.88	0.0007	0.0007	0.0007	0.04	0.07	0.0007	0.000008	0.0002	0.0007	0.1	0.0007	0.0007	0.1	0.0007	0.64	0.82	0.0007	0.0007	0.0007	0.0007	0.0007	0.0007	0.3	0.79
TG(18:1_36:0)	Triacylglyceride (18:1_36:0)	Triglycerides		HMDB05395, HMDB05381	0.01	0.06	0.01	0.01	0.01	0.01	0.01	0.01	0.33	0.82	0.01	0.01	0.01	0.01	0.01	0.01	0.33	0.46	0.1	0.2	0.01	0.08	0.2	0.01	0.22	0.67	0.01	0.01	0.01	0.01	0.01	0.01	0.3	0.79
TG(18:1_36:1)	Triacylglyceride (18:1_36:1)	Triglycerides		HMDB05403, HMDB0045741, HMDB05383, HMDB0046508	0.2	0.3	0.1	0.2	0.01	0.1	0.3	0.01	0.9	1	0.01	0.1	0.01	0.2	0.4	0.1	0.0007	0.004	0.8	1.4	0.2	0.7	1	0.2	0.56	0.78	0.2	0.3	0.01	0.2	0.6	0.1	0.24	0.79
TG(18:1_36:2)	Triacylglyceride (18:1_36:2)	Triglycerides		HMDB05439, HMDB05405, HMDB0005453	0.3	0.4	0.3	0.4	0.2	0.3	0.5	0.1	0.73	0.92	0.01	0.01	0.01	0.3	0.6	0.1	0.000000000009	0.000000003	1.1	2.7	0.01	0.8	1.1	0.01	0.55	0.78	0.2	0.4	0.01	0.3	0.8	0.01	0.92	0.98
TG(18:1_36:3)	Triacylglyceride (18:1_36:3)	Triglycerides		HMDB05455, HMDB0047944, HMDB0047967, HMDB0044931, HMDB0044951, HMDB0044958, HMDB0044924, HMDB0010458, HMDB0049267, HMDB0049288, HMDB0044091, HMDB0044119	0.1	0.2	0.1	0.2	0.01	0.1	0.2	0.01	0.98	1.02	0.01	0.01	0.01	0.2	0.4	0.1	0.000000000003	0.000000002	0.3	0.6	0.01	0.4	0.6	0.01	0.8	0.89	0.01	0.2	0.01	0.1	0.4	0.01	0.22	0.79
TG(18:1_36:4)	Triacylglyceride (18:1_36:4)	Triglycerides		HMDB05385, HMDB10460, HMDB05461	0.1	0.2	0.01	0.1	0.01	0.01	0.2	0.01	0.87	1	0.01	0.01	0.01	0.07	0.2	0.01	0.02	0.06	0.3	0.6	0.01	0.3	0.6	0.01	0.84	0.9	0.2	0.2	0.01	0.3	0.4	0.01	0.54	0.96
TG(18:1_36:5)	Triacylglyceride (18:1_36:5)	Triglycerides		HMDB05441, HMDB0047945, HMDB0047968, HMDB0048628, HMDB0048650, HMDB0048622, HMDB0042358, HMDB0042383, HMDB0042388, HMDB0042353, HMDB0044105, HMDB0044133, HMDB0049401, HMDB0050007, HMDB0050014, HMDB0049394, HMDB0049276, HMDB0049915, HMDB0049895, HMDB0049297	0.06	0.08	0.05	0.07	0.03	0.05	0.09	0.02	0.73	0.92	0.0001	0.1	0.0001	0.08	0.1	0.0001	0.01	0.04	0.2	0.3	0.1	0.2	0.3	0.0001	0.21	0.67	0.06	0.2	0.0001	0.0001	0.2	0.0001	0.82	0.97
TG(18:1_36:6)	Triacylglyceride (18:1_36:6)	Triglycerides		HMDB0042359, HMDB0042389, HMDB0049569, HMDB0050167, HMDB0050174, HMDB0049562, HMDB0049422, HMDB0050027, HMDB0050034, HMDB0049415, HMDB0048629, HMDB0048651, HMDB0049402, HMDB0050015, HMDB0047951, HMDB0047969, HMDB0047974, HMDB0047946	0.1	0.1	0.07	0.1	0.04	0.08	0.2	0.03	0.87	1	0.1	0.2	0.0007	0.1	0.2	0.08	0.07	0.15	0.3	0.4	0.2	0.3	0.4	0.1	0.47	0.74	0.2	0.2	0.1	0.2	0.5	0.0007	0.42	0.91
TG(18:1_38:5)	Triacylglyceride (18:1_38:5)	Triglycerides		HMDB05456, HMDB0050003, HMDB0049390, HMDB0044106, HMDB0044129, HMDB0044134, HMDB0044101, HMDB0048624, HMDB0048646, HMDB0044934, HMDB0044961, HMDB0049578, HMDB0050182, HMDB0005456, HMDB0049916, HMDB0049890, HMDB0049896, HMDB0049292, HMDB0049298, HMDB0049271	0.1	0.06	0.02	0.04	0.01	0.02	0.04	0.01	0.68	0.91	0.1	0.2	0.1	0.05	0.1	0.04	0.000008	0.0002	0.1	0.2	0.09	0.2	0.2	0.08	0.75	0.86	0.1	0.1	0.08	0.1	0.2	0.07	0.8	0.97
TG(18:1_38:6)	Triacylglyceride (18:1_38:6)	Triglycerides		HMDB05462, HMDB10464	0.02	0.01	0.006	0.009	0.0001	0.001	0.004	0.0001	0.05	1.38	0.02	0.02	0.01	0.01	0.02	0.006	0.005	0.02	0.03	0.05	0.01	0.03	0.05	0.01	0.8	0.89	0.02	0.03	0.02	0.02	0.04	0.01	0.53	0.96
TG(18:2_28:0)	Triacylglyceride (18:2_28:0)	Triglycerides		HMDB0042076	0.0005	0.007	0.003	0.01	0.0005	0.009	0.01	0.0005	0.53	0.87	0.0005	0.0005	0.0005	0.02	0.03	0.0005	0.0004	0.003	0.0005	0.0005	0.0005	0.0005	0.0005	0.0005	NA	NA	0.0005	0.0005	0.0005	0.0005	0.0005	0.0005	NA	NA
TG(18:2_30:0)	Triacylglyceride (18:2_30:0)	Triglycerides		HMDB0042136, HMDB0043003	0.01	0.06	0.03	0.06	0.02	0.03	0.04	0.02	0.9	1	0.05	0.3	0.002	0.1	0.2	0.002	0.14	0.27	0.002	0.1	0.002	0.002	0.2	0.002	0.59	0.78	0.002	0.002	0.002	0.002	0.1	0.002	0.3	0.79
TG(18:2_31:0)	Triacylglyceride (18:2_31:0)	Triglycerides		HMDB0043032	0.002	0.02	0.002	0.04	0.002	0.002	0.02	0.002	0.52	0.87	0.02	0.06	0.002	0.05	0.07	0.03	0.02	0.06	0.002	0.08	0.002	0.03	0.04	0.002	0.6	0.79	0.002	0.09	0.002	0.002	0.05	0.002	0.98	0.99
TG(18:2_32:0)	Triacylglyceride (18:2_32:0)	Triglycerides		HMDB05362, HMDB0042166	0.3	0.2	0.2	0.2	0.1	0.2	0.2	0.1	0.82	0.98	0.5	0.8	0.3	0.5	0.8	0.4	0.67	0.76	0.5	0.7	0.2	0.5	1.2	0.2	0.83	0.9	0.3	0.5	0.1	0.2	0.6	0.1	0.84	0.97
TG(18:2_32:1)	Triacylglyceride (18:2_32:1)	Triglycerides		HMDB05379, HMDB0042346, HMDB0042376, HMDB0047801	0.003	0.05	0.04	0.05	0.03	0.03	0.06	0.003	0.18	0.88	0.003	0.2	0.003	0.08	0.1	0.003	0.002	0.01	0.003	0.2	0.003	0.003	0.2	0.003	0.78	0.88	0.003	0.003	0.003	0.003	0.003	0.003	0.3	0.79
TG(18:2_32:2)	Triacylglyceride (18:2_32:2)	Triglycerides		HMDB05435, HMDB0047939, HMDB0047962, HMDB0042526	0.0007	0.007	0.01	0.01	0.0007	0.0007	0.02	0.0007	0.16	0.9	0.0007	0.0007	0.0007	0.02	0.03	0.0007	0.00001	0.0001	0.0007	0.0007	0.0007	0.0007	0.0007	0.0007	0.37	0.67	0.0007	0.0007	0.0007	0.0007	0.0007	0.0007	0.3	0.79
TG(18:2_33:0)	Triacylglyceride (18:2_33:0)	Triglycerides		HMDB0011703	0.0003	0.03	0.02	0.03	0.01	0.02	0.03	0.004	0.69	0.91	0.0003	0.1	0.0003	0.07	0.1	0.0003	0.001	0.006	0.0003	0.0003	0.0003	0.0003	0.1	0.0003	0.37	0.67	0.0003	0.0003	0.0003	0.0003	0.0003	0.0003	0.3	0.79
TG(18:2_33:1)	Triacylglyceride (18:2_33:1)	Triglycerides		HMDB0043235, HMDB0011708	0.002	0.01	0.002	0.02	0.002	0.002	0.03	0.002	0.56	0.87	0.002	0.002	0.002	0.03	0.05	0.002	0.000008	0.0002	0.002	0.002	0.002	0.002	0.002	0.002	0.37	0.67	0.002	0.002	0.002	0.002	0.002	0.002	0.3	0.79
TG(18:2_33:2)	Triacylglyceride (18:2_33:2)	Triglycerides		HMDB0011711	0.0004	0.007	0.0004	0.01	0.0004	0.007	0.01	0.0004	0.31	0.91	0.0004	0.02	0.0004	0.01	0.02	0.0004	0.08	0.17	0.01	0.03	0.0004	0.0004	0.02	0.0004	0.05	0.67	0.0004	0.02	0.0004	0.0004	0.02	0.0004	0.53	0.95
TG(18:2_34:0)	Triacylglyceride (18:2_34:0)	Triglycerides		HMDB05369, HMDB0042515	0.09	0.09	0.05	0.07	0.03	0.05	0.08	0.03	0.76	0.94	0.1	0.2	0.0008	0.2	0.2	0.2	0.13	0.26	0.2	0.2	0.1	0.2	0.4	0.0008	0.23	0.67	0.0008	0.2	0.0008	0.0008	0.2	0.0008	0.22	0.79
TG(18:2_34:1)	Triacylglyceride (18:2_34:1)	Triglycerides		HMDB0045870, HMDB05425, HMDB05384	0.3	0.2	0.1	0.2	0.06	0.2	0.3	0.1	0.3	0.9	0.3	0.5	0.1	0.3	0.5	0.3	0.04	0.11	0.6	0.7	0.2	0.5	0.9	0.1	0.61	0.79	0.3	0.4	0.2	0.2	0.6	0.2	0.74	0.97
TG(18:2_34:2)	Triacylglyceride (18:2_34:2)	Triglycerides		HMDB05390,HMDB05440	0.1	0.08	0.06	0.07	0.004	0.07	0.1	0.04	0.19	0.85	0.1	0.2	0.004	0.1	0.2	0.1	0.3	0.44	0.2	0.3	0.1	0.2	0.3	0.004	0.54	0.78	0.1	0.1	0.004	0.004	0.3	0.004	0.3	0.79
TG(18:2_34:3)	Triacylglyceride (18:2_34:3)	Triglycerides		HMDB05446, HMDB0042523, HMDB0044270, HMDB0044263	0.2	0.1	0.1	0.2	0.09	0.1	0.2	0.07	0.81	0.98	0.2	0.4	0.1	0.2	0.4	0.2	0.44	0.55	0.4	0.6	0.3	0.4	0.6	0.2	0.55	0.78	0.2	0.3	0.1	0.2	0.6	0.1	0.82	0.97
TG(18:2_34:4)	Triacylglyceride (18:2_34:4)	Triglycerides		HMDB0048758, HMDB0048751, HMDB0048074, HMDB0042536, HMDB0042530, HMDB0044271	0.03	0.02	0.02	0.03	0.001	0.02	0.03	0.01	0.11	1.05	0.03	0.05	0.02	0.03	0.06	0.02	0.41	0.52	0.07	0.09	0.05	0.06	0.1	0.02	0.24	0.67	0.04	0.05	0.02	0.03	0.1	0.03	0.84	0.97
TG(18:2_35:2)	Triacylglyceride (18:2_35:2)	Triglycerides			0.0007	0.01	0.004	0.02	0.0007	0.009	0.01	0.0007	0.69	0.91	0.0007	0.0007	0.0007	0.01	0.03	0.0007	0.00001	0.0001	0.0007	0.03	0.0007	0.0007	0.04	0.0007	0.93	0.96	0.0007	0.03	0.0007	0.0007	0.03	0.0007	0.93	0.98
TG(18:2_35:3)	Triacylglyceride (18:2_35:3)	Triglycerides		HMDB0043406	0.0005	0.007	0.0005	0.02	0.0005	0.0005	0.009	0.0005	0.76	0.94	0.0005	0.0005	0.0005	0.02	0.03	0.0005	0.000009	0.0002	0.0005	0.0005	0.0005	0.0005	0.0005	0.0005	NA	NA	0.0005	0.0005	0.0005	0.0005	0.0005	0.0005	NA	NA
TG(18:2_36:0)	Triacylglyceride (18:2_36:0)	Triglycerides		HMDB05388, HMDB05397, HMDB0042516	0.0006	0.01	0.01	0.02	0.007	0.01	0.02	0.006	0.38	0.79	0.0006	0.0006	0.0006	0.03	0.05	0.0006	0.000008	0.0002	0.0006	0.0006	0.0006	0.0006	0.0006	0.0006	0.37	0.67	0.0006	0.0006	0.0006	0.0006	0.0006	0.0006	0.3	0.79
TG(18:2_36:1)	Triacylglyceride (18:2_36:1)	Triglycerides		HMDB05389, HMDB05405, HMDB0045871, HMDB0046633	0.06	0.07	0.04	0.06	0.03	0.04	0.07	0.03	0.26	0.89	0.05	0.1	0.002	0.1	0.2	0.09	0.02	0.06	0.2	0.2	0.002	0.2	0.3	0.002	0.69	0.82	0.002	0.1	0.002	0.002	0.2	0.002	0.84	0.97
TG(18:2_36:2)	Triacylglyceride (18:2_36:2)	Triglycerides		HMDB05455, HMDB05411, HMDB05445	0.01	0.06	0.01	0.01	0.01	0.01	0.1	0.01	0.33	0.92	0.01	0.01	0.01	0.1	0.2	0.01	0.0005	0.003	0.01	0.2	0.01	0.1	0.2	0.01	0.52	0.77	0.01	0.01	0.01	0.01	0.2	0.01	0.12	0.79
TG(18:2_36:3)	Triacylglyceride (18:2_36:3)	Triglycerides		HMDB05461, HMDB0048082, HMDB0045093, HMDB0045086, HMDB0044259	0.01	0.1	0.01	0.01	0.01	0.01	0.1	0.01	0.33	0.91	0.01	0.1	0.01	0.07	0.2	0.01	0.09	0.19	0.2	0.4	0.01	0.2	0.3	0.01	0.67	0.82	0.01	0.2	0.01	0.01	0.3	0.01	0.82	0.97
TG(18:2_36:4)	Triacylglyceride (18:2_36:4)	Triglycerides		HMDB0005474, HMDB05391	0.05	0.08	0.06	0.1	0.03	0.06	0.08	0.04	0.89	1	0.003	0.003	0.003	0.07	0.1	0.003	0.00002	0.0002	0.2	0.3	0.003	0.2	0.2	0.003	0.67	0.82	0.003	0.1	0.003	0.003	0.3	0.003	0.44	0.92
TG(18:2_36:5)	Triacylglyceride (18:2_36:5)	Triglycerides		HMDB05447, HMDB10490	0.2	0.1	0.1	0.2	0.06	0.1	0.2	0.1	0.17	0.89	0.1	0.2	0.0009	0.1	0.2	0.08	0.19	0.31	0.4	0.6	0.2	0.3	0.5	0.1	0.24	0.67	0.2	0.3	0.1	0.2	0.4	0.1	0.58	0.97
TG(18:2_38:4)	Triacylglyceride (18:2_38:4)	Triglycerides		HMDB05412, HMDB0046112, HMDB0050608, HMDB10491, HMDB0050741	0.001	0.007	0.001	0.001	0.001	0.001	0.001	0.001	0.33	0.82	0.001	0.001	0.001	0.001	0.02	0.001	0.06	0.14	0.001	0.02	0.001	0.02	0.03	0.001	0.43	0.72	0.001	0.02	0.001	0.001	0.02	0.001	0.51	0.95
TG(18:3_30:0)	Triacylglyceride (18:3_30:0)	Triglycerides		HMDB0043011, HMDB0043004,HMDB0042144, HMDB0042137	0.1	0.08	0.05	0.08	0.03	0.04	0.05	0.02	0.05	1.35	0.1	0.2	0.0002	0.1	0.2	0.0002	0.96	0.98	0.2	0.3	0.1	0.2	0.4	0.0002	0.4	0.7	0.1	0.2	0.0002	0.0002	0.2	0.0002	0.54	0.96
TG(18:3_32:0)	Triacylglyceride (18:3_32:0)	Triglycerides		HMDB10417, HMDB0043899, HMDB0042174, HMDB0042167	0.5	0.3	0.2	0.4	0.2	0.2	0.3	0.1	0.33	0.93	0.6	0.8	0.4	0.6	0.8	0.4	0.91	0.95	1	1.2	0.4	0.7	1.7	0.3	0.51	0.76	0.4	0.6	0.2	0.4	1	0.3	0.74	0.97
TG(18:3_32:1)	Triacylglyceride (18:3_32:1)	Triglycerides		HMDB0047809, HMDB0047802, HMDB0042384, HMDB0042377, HMDB0044074, HMDB0044067	0.1	0.1	0.04	0.09	0.02	0.04	0.07	0.02	0.6	0.88	0.1	0.2	0.06	0.1	0.2	0.08	0.23	0.37	0.3	0.4	0.2	0.2	0.5	0.09	0.68	0.82	0.2	0.2	0.1	0.1	0.3	0.1	0.6	0.97
TG(18:3_33:2)	Triacylglyceride (18:3_33:2)	Triglycerides		HMDB0043417, HMDB0043410	0.009	0.006	0.004	0.008	0.002	0.007	0.01	0.002	0.28	0.88	0.009	0.01	0.005	0.01	0.02	0.007	0.08	0.17	0.02	0.03	0.01	0.02	0.03	0.004	0.33	0.67	0.009	0.01	0.005	0.01	0.03	0.006	0.18	0.79
TG(18:3_34:0)	Triacylglyceride (18:3_34:0)	Triglycerides		HMDB0043934, HMDB0043927, HMDB0042545, HMDB0042755	0.2	0.2	0.1	0.2	0.07	0.09	0.2	0.05	0.19	0.85	0.3	0.5	0.2	0.3	0.4	0.2	0.43	0.54	0.5	0.6	0.2	0.4	0.9	0.2	0.54	0.78	0.2	0.4	0.1	0.2	0.5	0.1	0.49	0.94
TG(18:3_34:1)	Triacylglyceride (18:3_34:1)	Triglycerides		HMDB0045896, HMDB0046078	0.7	0.5	0.4	0.6	0.2	0.3	0.5	0.2	0.15	0.93	0.6	0.8	0.4	0.6	0.9	0.4	0.32	0.47	1.6	2	0.7	1.3	2.7	0.6	0.75	0.85	0.8	1.1	0.5	0.7	1.6	0.6	0.44	0.92
TG(18:3_34:2)	Triacylglyceride (18:3_34:2)	Triglycerides		HMDB0048096, HMDB0048626, HMDB0048641, HMDB0048648, HMDB0048619, HMDB0044270, HMDB0044263, HMDB0048257	0.3	0.2	0.2	0.3	0.1	0.2	0.3	0.1	0.82	0.98	0.3	0.4	0.2	0.4	0.5	0.3	0.3	0.44	0.7	0.9	0.4	0.7	0.9	0.2	0.56	0.78	0.4	0.5	0.2	0.3	0.9	0.2	0.73	0.97
TG(18:3_34:3)	Triacylglyceride (18:3_34:3)	Triglycerides		HMDB0048758, HMDB0048751, HMDB0044298, HMDB0044291, HMDB0044494, HMDB0044487, HMDB0042763, HMDB0042553	0.7	0.3	0.5	0.6	0.3	0.5	0.7	0.4	0.5	0.86	0.6	0.9	0.4	0.7	1	0.5	0.5	0.6	1.1	1.6	0.8	1.1	1.7	0.5	0.53	0.78	0.7	1	0.5	0.7	1.8	0.5	0.66	0.97
TG(18:3_35:2)	Triacylglyceride (18:3_35:2)	Triglycerides		HMDB0043643, HMDB0043440	0.04	0.03	0.02	0.02	0.008	0.02	0.03	0.004	0.32	0.92	0.03	0.04	0.02	0.03	0.06	0.02	0.25	0.39	0.08	0.1	0.04	0.07	0.09	0.02	0.51	0.77	0.05	0.07	0.03	0.05	0.1	0.03	0.35	0.87
TG(18:3_36:1)	Triacylglyceride (18:3_36:1)	Triglycerides		HMDB0046079, HMDB0046658, HMDB0045897, HMDB0046833	0.1	0.1	0.05	0.1	0.04	0.05	0.1	0.03	0.62	0.88	0.1	0.2	0.09	0.2	0.2	0.1	0.12	0.24	0.3	0.4	0.1	0.3	0.5	0.1	0.79	0.88	0.1	0.2	0.09	0.1	0.3	0.08	0.34	0.85
TG(18:3_36:2)	Triacylglyceride (18:3_36:2)	Triglycerides		HMDB10460, HMDB0044292, HMDB0044488, HMDB0042771, HMDB0042561, HMDB0049275, HMDB0010459, HMDB0049887, HMDB0049894, HMDB0049289, HMDB0049296, HMDB0049268, HMDB0048768, HMDB0048922, HMDB0045093, HMDB0045086	0.2	0.2	0.1	0.2	0.09	0.1	0.2	0.07	0.72	0.92	0.1	0.2	0.0006	0.2	0.3	0.1	0.17	0.3	0.5	0.7	0.2	0.4	0.7	0.2	0.95	0.97	0.2	0.3	0.2	0.2	0.6	0.1	0.64	0.97
TG(18:3_36:3)	Triacylglyceride (18:3_36:3)	Triglycerides		HMDB0044287, HMDB0044483, HMDB0048928, HMDB0048774, HMDB0048105, HMDB0048266, HMDB0049401, HMDB0050007, HMDB0050014, HMDB0049394, HMDB0045309, HMDB0045113, HMDB0045120, HMDB0045302	0.2	0.2	0.2	0.2	0.1	0.1	0.2	0.1	0.13	0.99	0.2	0.3	0.1	0.3	0.3	0.2	0.49	0.6	0.6	0.7	0.3	0.6	0.7	0.2	0.55	0.78	0.3	0.5	0.2	0.3	0.7	0.2	0.68	0.97
TG(18:3_36:4)	Triacylglyceride (18:3_36:4)	Triglycerides		HMDB10490, HMDB0044496, HMDB0044490, HMDB0044300, HMDB0044294, HMDB0048923, HMDB0048769, HMDB0042772, HMDB0042562, HMDB0045121, HMDB0045310, HMDB0050174, HMDB0050167, HMDB0050034, HMDB0050027, HMDB0010489	0.3	0.2	0.2	0.2	0.09	0.2	0.3	0.08	0.4	0.79	0.2	0.3	0.1	0.2	0.3	0.1	0.41	0.52	0.5	0.8	0.4	0.6	0.7	0.2	0.55	0.78	0.3	0.4	0.2	0.3	0.8	0.2	0.81	0.97
TG(18:3_38:5)	Triacylglyceride (18:3_38:5)	Triglycerides		HMDB0050768, HMDB0053569, HMDB0050761	0.02	0.02	0.006	0.02	0.002	0.01	0.01	0.001	0.59	0.87	0.03	0.04	0.01	0.02	0.03	0.009	0.03	0.07	0.05	0.07	0.02	0.04	0.05	0.01	0.37	0.67	0.03	0.03	0.02	0.02	0.07	0.01	0.85	0.97
TG(20:0_32:3)	Triacylglyceride (20:0_32:3)	Triglycerides		HMDB0045870, HMDB0042545, HMDB0042755	0.0004	0.003	0.0004	0.01	0.0004	0.0004	0.007	0.0004	0.57	0.87	0.0004	0.005	0.0004	0.0004	0.008	0.0004	0.49	0.6	0.0004	0.005	0.0004	0.0004	0.006	0.0004	0.88	0.93	0.0004	0.004	0.0004	0.0004	0.0004	0.0004	0.37	0.87
TG(20:1_26:1)	Triacylglyceride (20:1_26:1)	Triglycerides			0.0001	0.001	0.002	0.004	0.0001	0.001	0.002	0.0001	0.6	0.88	0.0001	0.0001	0.0001	0.002	0.005	0.0001	0.00001	0.0002	0.0001	0.0001	0.0001	0.0001	0.0001	0.0001	0.37	0.67	0.0001	0.0001	0.0001	0.0001	0.0001	0.0001	0.3	0.79
TG(20:1_30:1)	Triacylglyceride (20:1_30:1)	Triglycerides		HMDB0047774, HMDB0042312	0.001	0.005	0.001	0.001	0.001	0.001	0.001	0.001	0.33	0.81	0.001	0.01	0.001	0.001	0.01	0.001	0.98	1	0.001	0.02	0.001	0.001	0.02	0.001	0.66	0.82	0.001	0.01	0.001	0.001	0.01	0.001	0.64	0.97
TG(20:1_32:0)	Triacylglyceride (20:1_31:0)	Triglycerides			0.02	0.02	0.006	0.008	0.0005	0.0005	0.008	0.0005	0.05	1.43	0.02	0.02	0.01	0.01	0.03	0.01	0.45	0.55	0.05	0.08	0.01	0.03	0.06	0.0005	0.26	0.67	0.02	0.03	0.0005	0.02	0.02	0.01	0.66	0.97
TG(20:1_32:1)	Triacylglyceride (20:1_32:1)	Triglycerides		HMDB05378, HMDB0042342, HMDB0042372, HMDB0047797	0.01	0.02	0.002	0.002	0.002	0.002	0.002	0.002	NA	NA	0.002	0.03	0.002	0.002	0.02	0.002	0.93	0.96	0.05	0.08	0.002	0.03	0.06	0.02	0.95	0.97	0.03	0.05	0.002	0.03	0.04	0.002	0.85	0.97
TG(20:1_32:2)	Triacylglyceride (20:1_32:2)	Triglycerides		HMDB05434, HMDB0047935, HMDB0047958, HMDB0042522	0.001	0.002	0.001	0.001	0.001	0.001	0.001	0.001	0.33	0.81	0.001	0.001	0.001	0.001	0.01	0.001	0.15	0.27	0.001	0.001	0.001	0.001	0.001	0.001	NA	NA	0.001	0.001	0.001	0.001	0.001	0.001	NA	NA
TG(20:1_32:3)	Triacylglyceride (20:1_32:3)	Triglycerides		HMDB0048073, HMDB0042762, HMDB0042552	0.0004	0.003	0.0004	0.005	0.0004	0.0004	0.009	0.0004	0.52	0.87	0.0004	0.009	0.0004	0.005	0.01	0.0004	0.02	0.05	0.007	0.009	0.0004	0.003	0.008	0.0004	0.4	0.69	0.0004	0.008	0.0004	0.0004	0.009	0.0004	0.75	0.97
TG(20:1_34:0)	Triacylglyceride (20:1_34:0)	Triglycerides		HMDB05368, HMDB0042192	0.002	0.02	0.005	0.01	0.0002	0.002	0.02	0.0002	0.56	0.88	0.0002	0.02	0.0002	0.01	0.03	0.0002	0.002	0.009	0.04	0.07	0.0002	0.03	0.05	0.0002	0.85	0.91	0.0002	0.02	0.0002	0.0002	0.0002	0.0002	0.37	0.87
TG(20:1_34:1)	Triacylglyceride (20:1_34:1)	Triglycerides		HMDB05424, HMDB05383	0.04	0.04	0.01	0.03	0.01	0.01	0.03	0.007	0.6	0.88	0.03	0.04	0.02	0.03	0.05	0.02	0.98	1	0.1	0.2	0.03	0.1	0.1	0.04	0.42	0.71	0.08	0.09	0.04	0.06	0.1	0.04	0.58	0.97
TG(20:1_34:2)	Triacylglyceride (20:1_34:2)	Triglycerides		HMDB05439, HMDB05389	0.0004	0.005	0.008	0.01	0.0004	0.008	0.02	0.0004	0.87	1	0.0004	0.0004	0.0004	0.01	0.03	0.0004	0.00001	0.0001	0.0004	0.0004	0.0004	0.0004	0.0004	0.0004	NA	NA	0.0004	0.0004	0.0004	0.0004	0.0004	0.0004	NA	NA
TG(20:1_34:3)	Triacylglyceride (20:1_34:3)	Triglycerides		HMDB05445, HMDB0044286, HMDB0042403, HMDB0044482,	0.01	0.02	0.009	0.02	0.0004	0.008	0.02	0.004	0.55	0.88	0.0004	0.04	0.0004	0.02	0.05	0.0004	0.003	0.02	0.05	0.07	0.0004	0.03	0.07	0.0004	0.95	0.97	0.01	0.04	0.0004	0.0004	0.04	0.0004	0.46	0.92
TG(20:2_32:0)	Triacylglyceride (20:2_32:0)	Triglycerides		HMDB0043900, HMDB0042168	0.0003	0.01	0.01	0.02	0.005	0.01	0.02	0.008	0.98	1.03	0.0003	0.0003	0.0003	0.04	0.05	0.0003	0.000007	0.0004	0.0003	0.0003	0.0003	0.0003	0.0003	0.0003	0.37	0.67	0.0003	0.0003	0.0003	0.0003	0.0003	0.0003	0.3	0.79
TG(20:2_32:1)	Triacylglyceride (20:2_32:1)	Triglycerides		HMDB0044068, HMDB0047803, HMDB0042378	0.0006	0.005	0.0006	0.01	0.0006	0.0006	0.009	0.0006	0.67	0.91	0.0006	0.0006	0.0006	0.01	0.02	0.0006	0.004	0.02	0.0006	0.0006	0.0006	0.0006	0.0006	0.0006	0.37	0.67	0.0006	0.0006	0.0006	0.0006	0.0006	0.0006	0.3	0.79
TG(20:2_34:1)	Triacylglyceride (20:2_34:1)	Triglycerides		HMDB0044096, HMDB0044124, HMDB0047826, HMDB0048488, HMDB0042408	0.02	0.01	0.01	0.02	0.004	0.006	0.02	0.0001	0.16	0.91	0.02	0.04	0.0001	0.02	0.03	0.01	0.43	0.53	0.04	0.06	0.02	0.03	0.05	0.0001	0.29	0.67	0.02	0.03	0.0001	0.0001	0.03	0.0001	0.1	0.79
TG(20:2_34:2)	Triacylglyceride (20:2_34:2)	Triglycerides		HMDB0042588, HMDB0048642, HMDB0048620, HMDB0044264, HMDB0047987	0.0001	0.004	0.001	0.004	0.0001	0.003	0.005	0.0001	0.34	0.78	0.0001	0.0001	0.0001	0.008	0.01	0.0001	0.000009	0.0001	0.0001	0.02	0.0001	0.0001	0.02	0.0001	0.93	0.96	0.0001	0.0001	0.0001	0.0001	0.0001	0.0001	0.3	0.79
TG(20:2_34:3)	Triacylglyceride (20:2_34:3)	Triglycerides		HMDB0048125, HMDB0042583, HMDB0044488, HMDB0044292, HMDB0048752	0.01	0.01	0.0007	0.01	0.0007	0.004	0.009	0.0007	0.37	0.79	0.01	0.03	0.0007	0.01	0.03	0.008	0.2	0.34	0.02	0.03	0.0007	0.02	0.04	0.0007	0.91	0.95	0.01	0.02	0.0007	0.01	0.03	0.0007	0.63	0.97
TG(20:2_34:4)	Triacylglyceride (20:2_34:4)	Triglycerides		HMDB0048774, HMDB0048120, HMDB0048928, HMDB0042596, HMDB0042590, HMDB0044516	0.0003	0.001	0.0003	0.0003	0.0003	0.0003	0.004	0.0003	0.06	1.15	0.0003	0.0003	0.0003	0.0003	0.006	0.0003	0.06	0.14	0.0003	0.0003	0.0003	0.0003	0.0003	0.0003	0.37	0.67	0.0003	0.0003	0.0003	0.0003	0.0003	0.0003	0.3	0.79
TG(20:3_32:0)	Triacylglyceride (20:3_32:0)	Triglycerides		HMDB0042169, HMDB0042163, HMDB0043895, HMDB0043901	0.0001	0.02	0.01	0.02	0.003	0.01	0.02	0.002	0.57	0.88	0.0001	0.0001	0.0001	0.04	0.06	0.0001	0.000007	0.0005	0.0001	0.0001	0.0001	0.0001	0.1	0.0001	0.37	0.67	0.0001	0.0001	0.0001	0.0001	0.0001	0.0001	0.3	0.79
TG(20:3_32:1)	Triacylglyceride (20:3_32:1)	Triglycerides		HMDB0047798, HMDB0042373, HMDB0042379, HMDB0042343, HMDB0042349, HMDB0047804, HMDB0044069, HMDB0044063	0.009	0.006	0.003	0.008	0.0001	0.004	0.009	0.0001	0.81	0.98	0.009	0.02	0.0001	0.007	0.02	0.006	0.4	0.51	0.02	0.03	0.01	0.01	0.02	0.006	0.25	0.67	0.01	0.02	0.006	0.008	0.02	0.0001	0.28	0.79
TG(20:3_32:2)	Triacylglyceride (20:3_32:2)	Triglycerides		HMDB0048599, HMDB0048593, HMDB0042529, HMDB0042523, HMDB0047936, HMDB0047959, HMDB0047965, HMDB0047942	0.001	0.004	0.001	0.02	0.001	0.001	0.01	0.001	0.61	0.88	0.001	0.001	0.001	0.001	0.02	0.001	0.15	0.27	0.001	0.001	0.001	0.001	0.001	0.001	NA	NA	0.001	0.001	0.001	0.001	0.001	0.001	NA	NA
TG(20:3_34:1)	Triacylglyceride (20:3_34:1)	Triglycerides		HMDB0044091, HMDB0044119, HMDB0044125, HMDB0044097, HMDB0042409, HMDB0042403, HMDB0047827, HMDB0047821, HMDB0048489, HMDB0048483	0.03	0.03	0.009	0.02	0.005	0.01	0.02	0.007	0.17	0.88	0.03	0.04	0.02	0.04	0.05	0.03	0.17	0.29	0.07	0.1	0.03	0.07	0.1	0.03	0.81	0.89	0.05	0.06	0.03	0.03	0.08	0.03	0.62	0.97
TG(20:3_34:2)	Triacylglyceride (20:3_34:2)	Triglycerides		HMDB0042589, HMDB0042583, HMDB0048615, HMDB0048637, HMDB0048643, HMDB0048621, HMDB0047982, HMDB0047988, HMDB0044265, HMDB0044259	0.0001	0.005	0.003	0.006	0.0001	0.004	0.01	0.0001	0.23	0.88	0.0001	0.0001	0.0001	0.01	0.02	0.0001	0.000009	0.0001	0.0001	0.0001	0.0001	0.0001	0.0001	0.0001	0.37	0.67	0.0001	0.0001	0.0001	0.0001	0.0001	0.0001	0.3	0.79
TG(20:3_34:3)	Triacylglyceride (20:3_34:3)	Triglycerides		HMDB0048126, HMDB0048120, HMDB0042619, HMDB0042613, HMDB0044489, HMDB0044483, HMDB0048753, HMDB0048747, HMDB0044293, HMDB0044287	0.01	0.01	0.01	0.02	0.0004	0.007	0.02	0.0004	0.43	0.8	0.02	0.02	0.007	0.02	0.04	0.008	0.03	0.08	0.02	0.04	0.01	0.02	0.05	0.01	0.66	0.82	0.01	0.02	0.0004	0.01	0.05	0.006	0.36	0.87
TG(20:3_36:3)	Triacylglyceride (20:3_36:3)	Triglycerides		HMDB0049390, HMDB0050003, HMDB0050009, HMDB0049396, HMDB0044349, HMDB0044343, HMDB0045115, HMDB0045109, HMDB0045304, HMDB0045298, HMDB0048797, HMDB0048791	0.008	0.006	0.0005	0.01	0.0005	0.0005	0.0005	0.0005	0.15	0.94	0.007	0.01	0.0005	0.01	0.02	0.006	0.08	0.17	0.01	0.02	0.007	0.02	0.02	0.0005	0.65	0.82	0.008	0.01	0.0005	0.01	0.03	0.005	0.28	0.79
TG(20:3_36:4)	Triacylglyceride (20:3_36:4)	Triglycerides		HMDB10492, HMDB0045331, HMDB0045325, HMDB0050169, HMDB0050163, HMDB0044356, HMDB0044350, HMDB0042622, HMDB0052624, HMDB0049411, HMDB0050023, HMDB0050029, HMDB0049417, HMDB0048819, HMDB0048813	0.01	0.008	0.0006	0.0006	0.0006	0.0006	0.01	0.0006	0.15	0.93	0.009	0.02	0.006	0.0006	0.01	0.0006	0.009	0.03	0.02	0.04	0.007	0.02	0.02	0.007	0.59	0.79	0.01	0.02	0.01	0.02	0.02	0.008	0.17	0.79
TG(20:3_36:5)	Triacylglyceride (20:3_36:5)	Triglycerides		HMDB0044357, HMDB0052639, HMDB0049579, HMDB0050183, HMDB0050189, HMDB0049585, HMDB0042628, HMDB0042443, HMDB0042448, HMDB0042623, HMDB0052744, HMDB0048152, HMDB0048014, HMDB0048826, HMDB0048688, HMDB0048694, HMDB0048820	0.003	0.002	0.0001	0.001	0.0001	0.0001	0.001	0.0001	1	1.02	0.004	0.005	0.002	0.001	0.003	0.0001	0.003	0.02	0.005	0.008	0.002	0.005	0.006	0.002	0.68	0.82	0.003	0.005	0.003	0.004	0.006	0.003	0.17	0.79
TG(20:4_32:0)	Triacylglyceride (20:4_32:0)	Triglycerides		HMDB05363, HMDB0043908, HMDB0042176, HMDB0042170	0.002	0.008	0.002	0.002	0.002	0.002	0.002	0.002	0.33	0.81	0.002	0.002	0.002	0.03	0.04	0.002	0.0004	0.003	0.002	0.002	0.002	0.002	0.002	0.002	0.37	0.67	0.002	0.002	0.002	0.002	0.002	0.002	0.3	0.79
TG(20:4_32:1)	Triacylglyceride (20:4_32:1)	Triglycerides		HMDB05380, HMDB0044076, HMDB0042356, HMDB0042380, HMDB0042386, HMDB0042350, HMDB0047811, HMDB0047805	0.001	0.003	0.001	0.001	0.001	0.001	0.01	0.001	0.15	0.98	0.001	0.001	0.001	0.001	0.02	0.001	0.33	0.48	0.001	0.001	0.001	0.001	0.001	0.001	NA	NA	0.001	0.001	0.001	0.001	0.001	0.001	NA	NA
TG(20:4_34:1)	Triacylglyceride (20:4_34:1)	Triglycerides		HMDB05385, HMDB05426	0.01	0.009	0.0009	0.0009	0.0009	0.0009	0.01	0.0009	0.33	0.9	0.0009	0.009	0.0009	0.01	0.02	0.0009	0.006	0.02	0.02	0.03	0.009	0.02	0.03	0.0009	0.54	0.78	0.02	0.02	0.0009	0.01	0.03	0.01	0.44	0.92
TG(20:4_34:2)	Triacylglyceride (20:4_34:2)	Triglycerides		HMDB05391, HMDB05441	0.001	0.003	0.001	0.01	0.001	0.001	0.001	0.001	0.33	0.79	0.001	0.001	0.001	0.001	0.001	0.001	0.33	0.46	0.001	0.001	0.001	0.001	0.02	0.001	0.37	0.67	0.001	0.02	0.001	0.001	0.001	0.001	0.37	0.87
TG(20:4_34:3)	Triacylglyceride (20:4_34:3)	Triglycerides		HMDB05447, HMDB0044300, HMDB0044294, HMDB0044496, HMDB0044490, HMDB0048133, HMDB0048127, HMDB0048760, HMDB0042626, HMDB0042440, HMDB0042446, HMDB0042620	0.0006	0.004	0.004	0.01	0.0006	0.0006	0.009	0.0006	0.58	0.87	0.0006	0.0006	0.0006	0.01	0.02	0.0006	0.0005	0.003	0.0006	0.007	0.0006	0.0006	0.007	0.0006	0.65	0.82	0.0006	0.0006	0.0006	0.0006	0.008	0.0006	0.3	0.79
TG(20:4_35:3)	Triacylglyceride (20:4_35:3)	Triglycerides		HMDB0043506, HMDB0043326, HMDB0043332, HMDB0043500	0.0009	0.002	0.0009	0.0009	0.0009	0.0009	0.0009	0.0009	NA	NA	0.0009	0.0009	0.0009	0.0009	0.01	0.0009	0.06	0.14	0.0009	0.0009	0.0009	0.0009	0.0009	0.0009	NA	NA	0.0009	0.0009	0.0009	0.0009	0.0009	0.0009	NA	NA
TG(20:4_36:2)	Triacylglyceride (20:4_36:2)	Triglycerides		HMDB05412, HMDB05443, HMDB05456	0.002	0.01	0.002	0.002	0.002	0.002	0.002	0.002	0.33	0.81	0.01	0.02	0.002	0.002	0.002	0.002	0.02	0.06	0.03	0.04	0.002	0.01	0.04	0.002	0.2	0.67	0.01	0.03	0.002	0.002	0.03	0.002	0.48	0.94
TG(20:4_36:3)	Triacylglyceride (20:4_36:3)	Triglycerides		HMDB05462, HMDB0044356, HMDB0044182, HMDB0044188, HMDB0044350, HMDB0048804, HMDB0048798, HMDB0049403, HMDB0050016, HMDB0049397, HMDB0045311, HMDB0045305, HMDB0048312, HMDB0048174, HMDB0045122, HMDB0045116	0.0005	0.005	0.003	0.009	0.0005	0.0005	0.0005	0.0005	0.02	0.87	0.0005	0.006	0.0005	0.01	0.02	0.0005	0.02	0.07	0.005	0.01	0.0005	0.007	0.009	0.0005	0.79	0.88	0.003	0.008	0.0005	0.005	0.02	0.0005	0.75	0.97
TG(20:4_36:4)	Triacylglyceride (20:4_36:4)	Triglycerides		HMDB05475, HMDB05392	0.002	0.003	0.002	0.02	0.002	0.002	0.002	0.002	0.33	0.92	0.002	0.002	0.002	0.002	0.02	0.002	0.33	0.45	0.002	0.002	0.002	0.002	0.002	0.002	0.37	0.67	0.002	0.002	0.002	0.002	0.002	0.002	0.3	0.79
TG(20:4_36:5)	Triacylglyceride (20:4_36:5)	Triglycerides		HMDB05448, HMDB0052751, HMDB0052745, HMDB0044553, HMDB0044385, HMDB0049592, HMDB0050190, HMDB0050196, HMDB0049586, HMDB0042838, HMDB0042653, HMDB0042658, HMDB0042833, HMDB0048980, HMDB0005448, HMDB0048848, HMDB0048974	0.001	0.005	0.001	0.03	0.001	0.001	0.02	0.001	0.68	0.91	0.001	0.01	0.001	0.001	0.02	0.001	0.26	0.4	0.001	0.01	0.001	0.001	0.001	0.001	0.3	0.67	0.001	0.001	0.001	0.001	0.001	0.001	0.3	0.79
TG(20:5_36:2)	Triacylglyceride (20:5_36:2)	Triglycerides		HMDB10464, HMDB0048328, HMDB0048673, HMDB0049278, HMDB0049897, HMDB0049299, HMDB0042861, HMDB0045096, HMDB0044329	0.001	0.007	0.001	0.03	0.001	0.001	0.01	0.001	0.87	1	0.001	0.001	0.001	0.001	0.03	0.001	0.06	0.14	0.001	0.001	0.001	0.001	0.001	0.001	0.37	0.67	0.001	0.001	0.001	0.001	0.001	0.001	0.3	0.79
TG(22:0_32:4)	Triacylglyceride (22:0_32:4)	Triglycerides		HMDB0046833, HMDB0046658	0.0002	0.003	0.0002	0.005	0.0002	0.0002	0.004	0.0002	0.28	0.88	0.0002	0.0002	0.0002	0.003	0.004	0.0002	0.0005	0.003	0.0002	0.0002	0.0002	0.0002	0.0002	0.0002	NA	NA	0.0002	0.02	0.0002	0.0002	0.0002	0.0002	0.37	0.87
TG(22:1_32:5)	Triacylglyceride (22:1_32:5)	Triglycerides		HMDB0048282	0.0003	0.0006	0.0003	0.0003	0.0003	0.0003	0.0003	0.0003	0.33	0.8	0.0003	0.0003	0.0003	0.0003	0.004	0.0003	0.33	0.48	0.0003	0.0003	0.0003	0.0003	0.0003	0.0003	0.37	0.67	0.0003	0.003	0.0003	0.0003	0.0003	0.0003	0.37	0.87
TG(22:2_32:4)	Triacylglyceride (22:2_32:4)	Triglycerides		HMDB0048266, HMDB0042801, HMDB0048105	0.0001	0.0006	0.0001	0.001	0.0001	0.0001	0.001	0.0001	1	1.02	0.0001	0.0001	0.0001	0.001	0.004	0.0001	0.02	0.06	0.0001	0.0001	0.0001	0.0001	0.0001	0.0001	0.37	0.67	0.0001	0.0001	0.0001	0.0001	0.0001	0.0001	0.3	0.79
TG(22:3_30:2)	Triacylglyceride (22:3_30:2)	Triglycerides			0.0003	0.003	0.0003	0.006	0.0003	0.0003	0.005	0.0003	0.61	0.88	0.0003	0.0003	0.0003	0.008	0.01	0.0003	0.0005	0.003	0.0003	0.0003	0.0003	0.0003	0.0003	0.0003	0.37	0.67	0.0003	0.0003	0.0003	0.0003	0.007	0.0003	0.3	0.79
TG(22:4_32:0)	Triacylglyceride (22:4_32:0)	Triglycerides		HMDB0042172, HMDB0043904	0.0005	0.005	0.0005	0.009	0.0005	0.004	0.01	0.0005	0.5	0.86	0.0005	0.01	0.0005	0.01	0.02	0.0005	0.007	0.03	0.0005	0.007	0.0005	0.0005	0.01	0.0005	0.66	0.82	0.003	0.01	0.0005	0.007	0.01	0.0005	0.81	0.97
TG(22:4_32:2)	Triacylglyceride (22:4_32:2)	Triglycerides		HMDB0042532, HMDB0047945, HMDB0047968, HMDB0048602	0.0007	0.006	0.0007	0.02	0.0007	0.007	0.02	0.0007	0.31	0.91	0.008	0.01	0.0007	0.009	0.02	0.0007	0.73	0.81	0.0007	0.01	0.0007	0.0007	0.007	0.0007	0.76	0.86	0.0007	0.008	0.0007	0.0007	0.008	0.0007	0.22	0.79
TG(22:5_32:0)	Triacylglyceride (22:5_32:0)	Triglycerides		HMDB0043910, HMDB0043905, HMDB0042178, HMDB0042173	0.002	0.008	0.01	0.03	0.002	0.002	0.002	0.002	0.02	0.93	0.002	0.002	0.002	0.002	0.03	0.002	0.15	0.27	0.002	0.002	0.002	0.002	0.002	0.002	0.37	0.67	0.002	0.002	0.002	0.002	0.002	0.002	0.3	0.79
TG(22:5_32:1)	Triacylglyceride (22:5_32:1)	Triglycerides		HMDB0047813, HMDB0047808, HMDB0042358, HMDB0042383, HMDB0042388, HMDB0042353, HMDB0044078, HMDB0044073	0.0001	0.005	0.002	0.01	0.0001	0.006	0.008	0.001	0.09	1.15	0.0001	0.0001	0.0001	0.01	0.02	0.0001	0.000008	0.0002	0.0001	0.0001	0.0001	0.0001	0.0001	0.0001	0.37	0.67	0.0001	0.0001	0.0001	0.0001	0.0001	0.0001	0.3	0.79
TG(22:5_34:1)	Triacylglyceride (22:5_34:1)	Triglycerides		HMDB0047836, HMDB0047831, HMDB0048498, HMDB0048493, HMDB0042418, HMDB0042413, HMDB0044106, HMDB0044129, HMDB0044134, HMDB0044101	0.001	0.01	0.001	0.001	0.001	0.001	0.001	0.001	0.33	0.8	0.001	0.001	0.001	0.001	0.02	0.001	0.15	0.27	0.001	0.03	0.001	0.001	0.05	0.001	0.69	0.82	0.001	0.03	0.001	0.001	0.001	0.001	0.37	0.87
TG(22:5_34:2)	Triacylglyceride (22:5_34:2)	Triglycerides		HMDB0047997, HMDB0047992, HMDB0042598, HMDB0042593, HMDB0044274, HMDB0044269, HMDB0048630, HMDB0048647, HMDB0048652, HMDB0048625	0.002	0.005	0.002	0.02	0.002	0.002	0.002	0.002	0.33	0.9	0.002	0.002	0.002	0.002	0.03	0.002	0.33	0.45	0.002	0.002	0.002	0.002	0.002	0.002	0.37	0.67	0.002	0.002	0.002	0.002	0.02	0.002	0.3	0.79
TG(22:6_32:0)	Triacylglyceride (22:6_32:0)	Triglycerides		HMDB10418, HMDB0042179	0.001	0.005	0.001	0.001	0.001	0.001	0.02	0.001	0.33	0.92	0.001	0.001	0.001	0.008	0.02	0.001	0.02	0.06	0.001	0.001	0.001	0.001	0.02	0.001	0.37	0.67	0.001	0.001	0.001	0.001	0.001	0.001	NA	NA
TG(22:6_32:1)	Triacylglyceride (22:6_32:1)	Triglycerides		HMDB0042359, HMDB0042389, HMDB0047814, HMDB0044079	0.0009	0.004	0.0009	0.01	0.0009	0.0009	0.01	0.0009	0.97	1.03	0.0009	0.0009	0.0009	0.005	0.02	0.0009	0.02	0.06	0.0009	0.01	0.0009	0.0009	0.0009	0.0009	0.3	0.67	0.0009	0.0009	0.0009	0.0009	0.0009	0.0009	NA	NA
TG(22:6_34:1)	Triacylglyceride (22:6_34:1)	Triglycerides		HMDB0044107, HMDB0044135, HMDB0047837, HMDB0048499, HMDB0042419	0.0004	0.006	0.003	0.007	0.0004	0.005	0.02	0.0004	0.23	0.87	0.0004	0.0004	0.0004	0.01	0.03	0.0004	0.00002	0.0002	0.0004	0.0004	0.0004	0.0004	0.0004	0.0004	NA	NA	0.0004	0.0004	0.0004	0.0004	0.0004	0.0004	NA	NA
TG(22:6_34:2)	Triacylglyceride (22:6_34:2)	Triglycerides		HMDB0048631, HMDB0048653, HMDB0047998, HMDB0044275, HMDB0042599	0.004	0.005	0.008	0.02	0.0001	0.004	0.01	0.0001	0.72	0.92	0.004	0.009	0.0001	0.007	0.01	0.0001	0.16	0.28	0.0001	0.01	0.0001	0.004	0.01	0.0001	0.75	0.85	0.0001	0.009	0.0001	0.0001	0.01	0.0001	0.76	0.97
TG(22:6_34:3)	Triacylglyceride (22:6_34:3)	Triglycerides		HMDB0048136, HMDB0044303, HMDB0042629, HMDB0042449, HMDB0048763, HMDB0044499	0.0006	0.009	0.01	0.03	0.0006	0.01	0.02	0.0006	0.71	0.92	0.0006	0.0006	0.0006	0.01	0.04	0.0006	0.0007	0.004	0.0006	0.0006	0.0006	0.0006	0.0006	0.0006	0.37	0.67	0.0006	0.0006	0.0006	0.0006	0.01	0.0006	0.3	0.79
Hex3Cer(d18:1/16:0)	Trihexosylceramide (d18:1/16:0)	Trihexosylceramides		HMDB0004879	0.07	0.5	1.3	1.6	0.07	0.5	1.5	0.07	0.27	0.87	0.07	0.07	0.07	0.07	0.9	0.07	0.06	0.14	0.07	0.07	0.07	0.07	0.07	0.07	0.37	0.67	0.07	0.07	0.07	0.07	0.07	0.07	0.3	0.79
Hex3Cer(d18:1/18:0)	Trihexosylceramide (d18:1/18:0)	Trihexosylceramides		HMDB0004880	0.1	0.4	0.6	1.7	0.1	0.1	1.3	0.1	0.11	1.04	0.1	0.1	0.1	0.1	1.5	0.1	0.15	0.27	0.1	0.1	0.1	0.1	0.1	0.1	NA	NA	0.1	0.1	0.1	0.1	0.1	0.1	NA	NA
Hex3Cer(d18:1/24:1)	Trihexosylceramide (d18:1/24:1)	Trihexosylceramides		HMDB0004883	0.04	0.4	0.9	1.4	0.04	0.8	1.5	0.5	0.5	0.86	0.3	0.7	0.04	0.5	1	0.04	0.26	0.4	0.04	0.04	0.04	0.04	0.04	0.04	0.37	0.67	0.04	0.04	0.04	0.04	0.04	0.04	0.3	0.79
Hex3Cer(d18:1/26:1)	Trihexosylceramide (d18:1/26:1)	Trihexosylceramides		HMDB0004884	0.2	0.9	0.2	2.9	0.2	1.7	3.5	0.2	0.06	1.26	0.2	0.2	0.2	0.2	2.4	0.2	0.06	0.14	0.2	0.2	0.2	0.2	0.2	0.2	0.37	0.67	0.2	0.2	0.2	0.2	0.2	0.2	0.3	0.79
Hex3Cer(d18:1_20:0)	Trihexosylceramide (d18:1/20:0)	Trihexosylceramides		HMDB0004881	0.02	0.1	0.1	0.4	0.02	0.2	0.3	0.02	0.42	0.81	0.02	0.02	0.02	0.02	0.4	0.02	0.06	0.14	0.02	0.02	0.02	0.02	0.02	0.02	0.37	0.67	0.02	0.02	0.02	0.02	0.02	0.02	0.3	0.79
Hex3Cer(d18:1_22:0)	Trihexosylceramide (d18:1/22:0)	Trihexosylceramides		HMDB0004882	0.1	0.1	0.1	0.1	0.1	0.1	0.1	0.1	0.33	0.86	0.1	0.1	0.1	0.1	1.1	0.1	0.33	0.45	0.1	0.1	0.1	0.1	0.1	0.1	NA	NA	0.1	0.1	0.1	0.1	0.1	0.1	NA	NA
Choline	Choline	Vitamins and Cofactors		HMDB0000097	25.4	7.5	31.3	37.5	25.3	24.2	33.7	21.1	0.03	1.18	24.3	42.2	19.8	30	36.5	16.6	0.42	0.52	27.1	39.1	20.9	24.3	36.3	14.4	0.2	0.67	15	20.1	13.6	14.5	28.4	11.3	0.82	0.97
1-Met-His Synthesis	1-Methylhistidine synthesis		1-Met-His / (anserine + carnosine)		2.2	1.3	4.4	7.8	3.1	3.8	4.6	2.6	0.1	1.05	1.5	2.8	1.2	2.9	3.8	1.2	0.01	0.04	1.9	3.3	1.3	1.6	2.2	1.4	0.16	0.67	2.2	3.6	1.5	1.5	2.1	1.3	0.02	0.79
2MBG	2-Methylbutyrylglycinuria		C5 / C3		0.6	0.1	0.4	0.6	0.3	0.4	0.6	0.4	0.49	0.85	0.6	1	0.5	0.8	0.9	0.5	0.25	0.4	0.6	0.7	0.4	0.6	0.7	0.5	0.37	0.67	0.5	0.8	0.4	0.6	0.7	0.5	0.89	0.98
3-IAA Synthesis	3-Indoleacetic acid synthesis		3-IAA / indole		0.007	0.004	0.007	0.01	0.005	0.008	0.01	0.004	0.79	0.96	NA	NA	NA	NA	NA	NA	NA	NA	NA	NA	NA	NA	NA	NA	NA	NA	NA	NA	NA	NA	NA	NA	NA	NA
3-IPA Synthesis	3-Indolepropionic acid synthesis		3-IPA / indole		0.02	0.02	0.02	0.03	0.01	0.02	0.03	0.02	0.74	0.93	NA	NA	NA	NA	NA	NA	NA	NA	NA	NA	NA	NA	NA	NA	NA	NA	NA	NA	NA	NA	NA	NA	NA	NA
3-Met-His Synthesis	3-Methylhistidine synthesis		3-Met-His / His		0.02	0.006	0.02	0.04	0.02	0.02	0.04	0.02	0.19	0.85	0.02	0.03	0.02	0.03	0.04	0.02	0.24	0.38	0.03	0.04	0.02	0.02	0.03	0.02	0.16	0.67	0.02	0.03	0.01	0.02	0.02	0.01	0.37	0.87
AABA Synthesis	alpha-Aminobutyric acid synthesis		AABA / Thr		0.03	0.009	0.04	0.05	0.04	0.05	0.05	0.04	0.12	1.01	0.03	0.03	0.02	0.04	0.05	0.03	0.0003	0.002	0.02	0.03	0.02	0.03	0.03	0.02	0.57	0.78	0.03	0.05	0.02	0.02	0.04	0.02	0.59	0.97
Anserine Synthesis	Anserine Synthesis		Anserine / carnosine		0.008	0.003	0.005	0.006	0.004	0.005	0.006	0.004	1	1.02	0.01	0.01	0.007	0.005	0.008	0.004	0.00002	0.0002	0.01	0.01	0.008	0.01	0.01	0.008	0.71	0.83	0.009	0.01	0.007	0.01	0.01	0.007	0.89	0.98
Asymmetrical Arg Methylation	Asymmetrical arginine methylation		ADMA / Arg		0.05	0.04	0.05	0.09	0.03	0.05	0.06	0.03	0.36	0.79	0.05	0.1	0.05	0.05	0.1	0.04	0.73	0.8	0.04	0.4	0.02	0.04	0.05	0.03	0.38	0.67	0.03	0.07	0.03	0.04	0.06	0.03	0.71	0.97
b-Ala Synthesis	beta-Alanine synthesis		beta-Ala / Carnosine		0.1	4.1	6.9	17	4.3	8.9	15.5	5.8	0.36	0.79	0.09	0.1	0.06	3.4	4.9	0.1	0.000006	0.0006	0.1	0.1	0.08	0.1	0.2	0.07	0.87	0.93	0.04	0.04	0.03	0.04	0.06	0.02	0.66	0.97
Betaine Synthesis	Betaine synthesis		Betaine / choline		1.1	1.1	1.7	5.2	1.2	2.9	5.1	1.1	0.11	1.03	0.6	1	0.5	1.3	2.4	1	0.00003	0.0002	1.1	1.3	0.5	1.2	1.4	0.6	0.32	0.67	0.7	1	0.6	0.9	1.5	0.6	0.09	0.79
b-Oxidation	beta-Oxidation		(C2 + C3) / C0		0.04	0.01	0.06	0.07	0.03	0.05	0.08	0.05	0.5	0.86	0.03	0.05	0.02	0.04	0.04	0.03	0.1	0.2	0.04	0.06	0.03	0.04	0.05	0.03	0.43	0.72	0.04	0.07	0.02	0.04	0.05	0.03	0.57	0.97
Carnitine Esterification	Carnitine esterification		(C2-C18:2 + Cx-DC + Cx-OH + Cx:x-OH + C5-M-DC) / C0		0.1	0.05	0.2	0.2	0.1	0.2	0.2	0.2	0.69	0.91	0.09	0.1	0.06	0.1	0.2	0.08	0.003	0.02	0.1	0.2	0.09	0.1	0.2	0.07	0.31	0.67	0.09	0.1	0.05	0.09	0.1	0.07	0.97	0.99
Carnosine Synthesis	Carnosine synthesis		Carnosine / His		0.2	0.06	0.1	0.2	0.1	0.1	0.2	0.1	0.9	1	0.2	0.3	0.1	0.2	0.3	0.1	0.86	0.9	0.2	0.3	0.2	0.2	0.4	0.2	0.96	0.98	0.2	0.3	0.1	0.2	0.3	0.1	0.27	0.79
Cit Synthesis	Citrulline synthesis		Cit / Orn		0.9	0.3	1	1.5	0.7	1.1	1.6	0.7	0.62	0.88	0.6	1	0.5	0.7	1.4	0.6	0.18	0.3	0.8	1.2	0.6	1	1.4	0.8	0.11	0.67	1	1.4	0.5	0.8	1	0.8	0.8	0.97
CPS Deficiency NBS	Carbamoyl phosphate synthase deficiency		Cit / Phe		1	0.2	1	1.2	0.7	1	1.4	0.7	0.9	1	0.9	1.1	0.7	0.8	1.2	0.6	0.22	0.35	1.2	1.6	0.8	1.1	1.4	0.7	0.48	0.74	1	1.3	0.8	1	1.2	0.7	0.35	0.87
Cys Synthesis	Cysteine synthesis		Cys / (Ser + Met)		0.1	0.03	0.1	0.2	0.1	0.1	0.2	0.1	0.82	0.98	0.1	0.2	0.09	0.1	0.2	0.1	0.36	0.47	0.1	0.2	0.1	0.1	0.2	0.1	0.46	0.73	0.1	0.2	0.1	0.1	0.2	0.08	0.84	0.97
Cystine Synthesis	Cystine synthesis		Cystine / Cys		0.004	0.009	0.01	0.01	0.008	0.01	0.07	0.009	0.14	0.99	0.003	0.02	0.003	0.009	0.01	0.003	0.02	0.05	0.003	0.006	0.002	0.003	0.005	0.002	0.66	0.82	0.004	0.008	0.003	0.003	0.007	0.002	0.32	0.83
DLD	Dihydrolipoamide dehydrogenase deficiency		Pro/Phe		1.9	0.3	1.9	2.3	1.7	2.2	2.8	1.8	0.12	1	1.9	2.2	1.2	1.8	2.1	1.5	0.86	0.9	2	2.5	1.8	2.1	2.4	1.9	0.67	0.82	1.8	2.2	1.6	1.9	2.3	1.5	0.91	0.98
DOPA Synthesis	Dihydroxyphenylalanine synthesis		DOPA / Tyr		0.002	0.0005	NA	NA	NA	NA	NA	NA	NA	NA	NA	NA	NA	NA	NA	NA	NA	NA	0.002	0.002	0.001	0.002	0.003	0.001	0.72	0.84	0.002	0.003	0.002	0.002	0.003	0.002	0.65	0.97
Fischer Ratio	Fischer Ratio		(Ile + Leu + Val) /(Phe + Trp + Tyr)		1.7	0.3	1.8	2.2	1.5	1.9	2.6	1.6	0.24	0.87	1.8	2.1	1.4	1.2	1.8	1.1	0.0005	0.003	1.7	1.9	1.5	1.7	1.9	1.5	0.77	0.87	1.7	1.9	1.4	1.7	2.3	1.3	0.62	0.97
GABA Synthesis	gamma-Aminobutyric acid synthesis		GABA / Glu		0.001	0.0005	0.001	0.002	0.001	0.002	0.002	0.001	0.64	0.89	0.001	0.001	0.001	0.001	0.003	0.001	0.27	0.41	NA	NA	NA	NA	NA	NA	NA	NA	NA	NA	NA	NA	NA	NA	NA	NA
GABR	Global arginine bioavailability ratio		Arg / (Orn + Cit)		0.5	0.2	0.4	0.6	0.2	0.5	0.6	0.3	0.23	0.88	0.3	0.4	0.1	0.4	0.7	0.2	0.16	0.28	0.5	1.6	0.04	0.6	0.8	0.4	0.35	0.67	0.6	0.8	0.2	0.6	0.9	0.3	0.82	0.97
Glutaminase Activity	Glutaminase Activity		Glu/Gln		6.5	5.3	5.7	11.6	4.8	5.1	7.3	2.3	0.14	0.98	9.4	19.4	5.8	7.3	11.8	4	0.07	0.16	9.6	33.4	7.3	7.3	13.6	3.3	0.1	0.67	6.6	21.9	4	4.2	5.9	2.6	0.06	0.79
Glutaminolysis Rate	Glutaminolysis rate		(Ala + Asp + Glu + Lac + Suc) / Gln		54.3	34.7	58.1	94.3	39.7	49.5	80.1	27.8	0.09	1.14	68.7	137	49.5	50.3	101	27.9	0.04	0.11	82.2	202	55.9	56.8	130	30	0.06	0.67	46	103	30.6	32.2	45.2	21	0.03	0.79
Gly Synthesis	Glycine synthesis		Gly / Ser		1.7	0.4	1.8	2.1	1.7	2	2.3	1.5	0.17	0.89	2.1	2.7	1.8	2	2.4	1.8	0.56	0.65	1.5	1.7	1.1	1.6	1.8	1	0.54	0.78	1.2	1.5	0.9	1.3	1.7	0.9	0.34	0.87
GSH Constituents	Glutathione constituents		Glu + Gly + Cys		741	143	723	805	572	708	757	582	0.96	1.03	840	1371	740	718	850	632	0.03	0.08	886	1060	578	794	924	446	0.2	0.67	671	756	533	683	886	593	0.56	0.97
HArg Synthesis	Homoarginine synthesis		HArg / (Arg + Lys)		0.02	0.01	0.006	0.007	0.004	0.005	0.007	0.004	0.95	1.03	0.02	0.04	0.01	0.009	0.02	0.007	0.0003	0.002	0.02	0.03	0.01	0.02	0.03	0.02	0.5	0.76	0.03	0.04	0.02	0.03	0.03	0.02	0.54	0.96
HCys Synthesis	Homocysteine synthesis		HCys / Met		0.4	0.4	1.1	2.1	0.4	0.5	1.6	0.3	0.08	1.14	1	1.3	0.4	0.7	1	0.3	0.13	0.26	0.4	0.5	0.2	0.4	0.8	0.2	0.48	0.75	0.2	0.6	0.2	0.3	0.4	0.2	0.84	0.97
HipAcid Synthesis	Hippuric acid synthesis		HipAcid / Gly		1	0.6	1.7	2.6	1.2	1.7	2.6	1.2	0.77	0.94	0.4	0.7	0.3	1.8	1.9	0.6	0.000001	0.0003	0.8	1	0.5	0.7	0.9	0.6	0.92	0.96	1	1.4	0.8	1	1.1	0.7	0.43	0.92
IBD Deficiency	Isobutyryl_x0002_coenzyme A dehydrogenase deficiency		C4 / C2		1	0.4	0.9	1.5	0.7	0.9	1.3	0.7	0.72	0.92	1.3	3.2	0.9	0.9	1.1	0.6	0.02	0.05	1.4	1.7	0.8	1.2	1.4	0.8	0.44	0.73	0.8	1.6	0.5	1	1.3	0.6	0.55	0.97
IDO Activity	Indoleamine 2,3-dioxygenase activity		Kynurenine / Trp		0.05	0.04	NA	NA	NA	NA	NA	NA	NA	NA	NA	NA	NA	NA	NA	NA	NA	NA	0.05	0.07	0.05	0.05	0.07	0.03	0.31	0.67	0.04	0.05	0.04	0.05	0.06	0.03	0.65	0.97
Indole Sulfonation	Indole sulfonation		Ind-SO4 / indole		0.003	0.1	0.003	0.005	0.001	0.003	0.005	0.002	0.42	0.81	NA	NA	NA	NA	NA	NA	NA	NA	NA	NA	NA	NA	NA	NA	NA	NA	NA	NA	NA	NA	NA	NA	NA	NA
Indole Synthesis	Indole synthesis		Indole / Trp		5.6	1.4	6	7.3	4.7	6.4	8	4.8	0.34	0.78	NA	NA	NA	NA	NA	NA	NA	NA	NA	NA	NA	NA	NA	NA	NA	NA	NA	NA	NA	NA	NA	NA	NA	NA
IVA	Isovaleric acidemia		C5 / C2		0.6	0.2	0.4	0.8	0.3	0.4	0.7	0.3	0.7	0.92	0.7	2	0.5	0.5	0.6	0.4	0.03	0.07	0.6	0.9	0.4	0.6	0.7	0.4	0.81	0.89	0.6	1.1	0.3	0.7	0.8	0.4	0.69	0.97
MA	Malonic aciduria		C3 / C2		1	0.3	1	1.5	0.8	0.9	1.3	0.7	0.24	0.88	1.2	2	0.9	0.7	1.1	0.5	0.001	0.007	1.1	1.4	0.7	1	1.3	0.8	0.5	0.76	0.9	1.5	0.7	1	1.3	0.9	0.69	0.97
Met Oxidation	Methionine oxidation		Met-SO / Met		1.5	3	2.3	6.3	1.6	1.6	3.4	0.4	0.06	1.27	8	16.2	4.5	2.2	4.4	1.9	0.00007	0.0006	1	1.3	0.8	1	2	0.9	0.34	0.67	0.7	1.7	0.3	0.5	0.9	0.4	0.23	0.79
MMA	Methylmalonic acidemia		C3 / C0		0.02	0.006	0.03	0.04	0.02	0.03	0.04	0.02	0.25	0.87	0.02	0.02	0.01	0.02	0.02	0.01	0.69	0.77	0.02	0.03	0.02	0.02	0.02	0.01	0.24	0.67	0.02	0.03	0.01	0.02	0.03	0.02	0.74	0.97
MTHFR Deficiency	Methylene tetrahydrofolate reductase deficiency		Met / Phe.		0.2	0.09	0.1	0.2	0.05	0.1	0.3	0.08	0.11	1.04	0.05	0.08	0.03	0.1	0.2	0.07	0.001	0.006	0.2	0.3	0.2	0.2	0.3	0.2	0.96	0.98	0.3	0.4	0.1	0.3	0.3	0.2	0.55	0.97
Muscle Protein Degradation	Muscle Protein Degradation		Cit / Orn		0.02	0.003	0.02	0.03	0.02	0.02	0.02	0.02	0.19	0.89	0.02	0.02	0.01	0.02	0.02	0.01	0.64	0.73	0.02	0.02	0.01	0.01	0.02	0.01	0.1	0.67	0.02	0.02	0.01	0.01	0.02	0.01	0.01	0.79
NOS Activity	Nitric oxide synthase activity		Cit / Arg		1	1.2	1.2	2.6	0.9	1.2	1.6	0.8	0.28	0.88	1.3	3.6	0.9	1	2.4	0.6	0.23	0.37	1.1	9.5	0.6	1	1.2	0.6	0.27	0.67	0.8	1.7	0.6	0.8	1.3	0.5	0.76	0.97
Orn Synthesis	Ornithine synthesis		Orn / Arg		1.2	2	1.2	2.8	0.7	1.2	1.5	0.8	0.26	0.88	2.1	6.2	1.1	1.3	3.8	0.7	0.13	0.26	1.3	15.1	0.6	0.8	1.4	0.6	0.1	0.67	0.8	3.2	0.5	0.9	1.6	0.6	0.93	0.98
OTC Deficiency	Ornithine transcarbamylase deficiency		Orn / Cit		1.2	0.3	1	1.5	0.7	1	1.4	0.6	0.62	0.88	1.7	2	1	1.4	1.6	0.7	0.18	0.3	1.2	1.6	0.8	1	1.3	0.7	0.11	0.67	1	1.9	0.7	1.2	1.3	1	0.82	0.97
p-Cresol SO4 Synthesis	para-Cresol sulfate synthesis		p-Cresol-SO4 / Tyr		1.2	0.3	1.2	1.4	0.9	1.3	1.6	1.1	0.07	1.13	1.2	1.5	0.9	1	1.6	0.8	0.24	0.38	1.3	1.6	0.8	1.3	1.6	0.8	0.6	0.79	1.3	1.8	0.9	1.1	2.1	0.9	0.45	0.92
PKU	Phenylketonuria		Tyr/Phe		1	0.1	0.9	1.2	0.8	1	1	0.8	0.86	1	1.1	1.4	1	1.1	1.3	1	0.53	0.63	1.1	1.2	1	1.1	1.3	0.9	0.99	0.99	1	1.2	0.9	1	1.3	1	0.14	0.79
Pro Hydroxylation	Proline hydroxylation		(c4-OH-Pro + t4-OH-Pro) / Pro		0.2	0.04	0.2	0.2	0.1	0.2	0.2	0.1	0.41	0.8	0.2	0.2	0.2	0.2	0.3	0.2	0.24	0.38	0.1	0.2	0.1	0.2	0.2	0.1	0.47	0.74	0.1	0.1	0.1	0.1	0.2	0.07	0.91	0.98
Ratio of 12a OH BAs to Non 12a OH BAs	Ratio of 12-alphahydroxylated bile acids to non-12-alpha-hydroxylated bile acids		(CA + DCA + GCA + GDCA + TCA + TDCA) / (CDCA + GCDCA + GLCA + GUDCA + TCDCA + TLCA)		0.9	0.3	0.7	1.4	0.4	0.8	1.1	0.5	0.62	0.88	1	1.3	0.4	0.9	1.4	0.5	0.8	0.85	0.8	1.1	0.4	0.9	1.3	0.6	0.16	0.67	0.8	1.3	0.4	1	1.4	0.5	0.3	0.79
Ratio of Acetylcarnitine to Carnitine	Ratio of acetylcarnitine to carnitine		C2 / C0		0.02	0.007	0.03	0.04	0.01	0.03	0.04	0.02	0.96	1.03	0.01	0.03	0.005	0.02	0.03	0.02	0.02	0.06	0.02	0.03	0.01	0.02	0.03	0.01	0.73	0.84	0.02	0.04	0.009	0.02	0.03	0.02	0.59	0.97
Ratio of AC-OHs to ACs	Ratio of hydroxylated acylcarnitines to acylcarnitines		(Cx-OH + Cx:x_x0002_OH) / (C2-C18:2 + C5-M-DC + Cx_x0002_DC + Cx-OH + Cx:x-OH)		0.3	0.09	0.3	0.4	0.2	0.2	0.3	0.1	0.33	0.93	NA	NA	NA	NA	NA	NA	NA	NA	NA	NA	NA	NA	NA	NA	NA	NA	NA	NA	NA	NA	NA	NA	NA	NA
Ratio of DHA to AA	Ratio of docosahexaenoic acid to arachidonic acid		DHA / AA		0.2	0.1	0.1	0.2	0.07	0.1	0.2	0.08	0.58	0.87	0.2	0.2	0.2	0.2	0.2	0.1	0.02	0.06	0.2	0.3	0.2	0.2	0.3	0.2	0.7	0.83	0.4	0.6	0.3	0.3	0.3	0.2	0.004	0.79
Ratio of DHA to EPA	Ratio of docosahexaenoic acid to eicosapentaenoic acid		DHA / EPA		0.8	0.3	NA	NA	NA	NA	NA	NA	NA	NA	NA	NA	NA	NA	NA	NA	NA	NA	0.8	1.1	0.7	0.8	1	0.6	0.39	0.68	0.9	1.4	0.8	0.8	1.7	0.5	0.3	0.79
Ratio of EPA to AA	Ratio of eicosapentaenoic acid to arachidonic acid		EPA / AA		0.3	0.08	NA	NA	NA	NA	NA	NA	NA	NA	NA	NA	NA	NA	NA	NA	NA	NA	0.3	0.3	0.2	0.3	0.4	0.2	0.67	0.82	0.4	0.5	0.3	0.3	0.4	0.2	0.07	0.79
Ratio of Glycosyl-Cer to Cer	Ratio of glycosylceramides to ceramides		(HexCer(d1x:x /xx:x) + Hex2Cer(d18:1/xx:x) + Hex3Cer(d18:1 /xx:x) + Hex3Cer(d18:1_2x:0)) / (Cer(d1x:x/xx:x) + Cer(d18:1 /xx:0(OH)))		17	8.5	9.1	14.7	8	9.5	10.9	4.9	0.18	0.88	23.8	27.7	13.7	8.6	16.9	6.2	0.00004	0.0004	19.1	24.7	15.7	18.2	28.3	14.1	0.82	0.9	28.7	36.1	21.9	24.8	39.1	16.6	0.39	0.89
Ratio of HArg to ADMA	Ratio of homoarginine to asymmetric dimethylarginine		HArg / ADMA		1	0.6	0.3	0.4	0.2	0.3	0.5	0.2	0.96	1.03	1	1.4	0.8	0.4	0.9	0.3	0.00005	0.0005	1	1.2	0.7	1	1.6	0.9	0.11	0.67	1.7	2.6	1	1.4	2.8	1.1	0.53	0.95
Ratio of HArg to SDMA	Ratio of homoarginine to symmetric dimethylarginine		HArg / SDMA		7	5.3	2.9	3.7	1.9	2.6	4.5	2.1	0.81	0.98	7.8	11.9	2	3.9	8.9	2	0.03	0.09	8	10.1	6.7	10.3	15.1	6.6	0.16	0.67	13.8	24.8	3.6	10.8	25	8.3	0.82	0.97
Ratio of Hex2Cer to Cer	Ratio of dihexosylceramides to ceramides		Hex2Cer(d18:1 /xx:x) / (Cer(d1x:x/xx:x) + Cer(d18:1 /xx:0(OH)))		1	0.4	1.2	1.4	0.7	1	1.6	0.6	0.47	0.84	1.9	2.2	0.7	1.1	1.3	0.7	0.02	0.06	0.9	1.4	0.6	0.9	1.2	0.4	0.88	0.94	1	1.8	0.5	0.9	1.5	0.5	0.74	0.97
Ratio of Hex2Cer to HexCer	Ratio of dihexosylceramides to hexosylceramides		Hex2Cer(d18:1 /xx:x) / HexCer(d1x:x/xx:x)		0.07	0.07	0.2	0.2	0.07	0.2	0.2	0.1	0.57	0.88	0.09	0.1	0.04	0.2	0.3	0.05	0.03	0.08	0.05	0.08	0.03	0.05	0.08	0.02	0.8	0.89	0.04	0.06	0.02	0.04	0.06	0.02	0.89	0.98
Ratio of Hex3Cer to Cer	Ratio of trihexosylceramides to ceramides		(Hex3Cer(d18:1 /xx:x) + Hex3Cer(d18:1_2x:0)) / (Cer(d1x:x/xx:x) + Cer(d18:1 /xx:0(OH)))		0.6	0.3	0.7	1.1	0.5	0.7	1.3	0.4	0.58	0.88	1	1.6	0.5	0.5	0.9	0.4	0.01	0.04	0.5	0.8	0.2	0.5	0.8	0.2	0.92	0.96	0.6	0.7	0.2	0.6	0.9	0.3	0.63	0.97
Ratio of Hex3Cer to Hex2Cer	Ratio of trihexosylceramides to dihexosyl_x0002_ceramides		(Hex3Cer(d18:1 /xx:x) + Hex3Cer(d18:1_2x:0)) / Hex2Cer(d18:1 /xx:x)		0.6	0.2	0.7	1.1	0.4	0.7	0.9	0.5	0.89	1	0.6	1.3	0.3	0.6	0.7	0.4	0.72	0.79	0.6	0.9	0.3	0.6	0.9	0.3	0.8	0.89	0.5	1.2	0.2	0.7	0.9	0.4	0.5	0.95
Ratio of Hex3Cer to HexCer	Ratio of trihexosylceramides to ceramides		(Hex3Cer(d18:1 /xx:x) + Hex3Cer(d18:1_2x:0)) / (Cer(d1x:x/xx:x) + Cer(d18:1 /xx:0(OH)))		0.04	0.05	0.1	0.2	0.07	0.1	0.2	0.07	0.5	0.86	0.05	0.08	0.02	0.09	0.2	0.03	0.06	0.14	0.03	0.04	0.02	0.03	0.05	0.01	0.98	0.99	0.02	0.03	0.008	0.02	0.05	0.02	0.3	0.79
Ratio of HexCer to Cer	Ratio of hexosylceramides to ceramides		HexCer(d1x:x /xx:x) / (Cer(d1x:x/xx:x) + Cer(d18:1 /xx:0(OH)))		15.7	8.4	7.2	12.9	6.1	7.8	9.3	3.4	0.19	0.87	20.3	24.1	11.7	6.8	15.7	4.3	0.00007	0.0006	17.9	23.1	14.7	17	26.5	12.8	0.83	0.9	27.6	33.8	20.3	23.1	37.3	15.6	0.37	0.87
Ratio of Medium-Chain to Long-Chain ACs	Ratio of medium-chain acylcarnitines to long-chain acylcarnitines		(C6-C12:1 + C7- DC + C12-DC) / (C14-C18:2 + C14:1-OH + C14:2-OH + C16-OH + C16:1-OH + C16:2-OH + C18:1-OH)		1.8	1.8	1.2	2.6	0.7	0.6	1	0.2	0.002	0.32	2.2	3.2	0.4	0.5	2.1	0.2	0.04	0.1	1.1	6.3	0.6	2.7	4.9	1.4	0.23	0.67	2.8	10.3	2.3	3.5	4.5	1.9	0.93	0.98
Ratio of Non Essential to Essential AAs	Ratio of Non Essential to Essential Amino Acids		(Ala + Arg + Asn + Asp + Cys + Gln + Glu + Gly + Pro + Ser + Tyr) / (His + Ile + Leu + Lys + Met + Phe + Thr + Trp + Val)		1.9	0.2	1.7	2.2	1.5	1.7	2	1.6	0.88	1	1.9	2.1	1.8	2.1	2.4	1.8	0.06	0.14	2.2	2.4	2	2.1	2.3	1.9	0.41	0.7	1.9	2	1.7	1.8	2	1.6	0.46	0.92
Ratio of Primary BAs to BAs	Ratio of primary bile acids to bile acids		(CA + CDCA + GCA + GCDCA + TCA + TCDCA) / (CA + CDCA + DCA + GCA + GCDCA + GDCA + GLCA + GUDCA + TCA + TCDCA + TDCA + TLCA)		1	0.002	1	1	1	1	1	1	0.33	0.88	1	1	1	1	1	1	0.18	0.3	1	1	1	1	1	1	0.08	0.67	1	1	1	1	1	1	0.8	0.97
Ratio of Pro to Cit	Ratio of proline to citrulline		Pro / Cit		2	0.5	2	2.5	1.6	2.2	3.3	1.6	0.39	0.8	2	2.6	1.4	2.2	2.9	1.4	0.27	0.41	1.6	2.3	1.4	1.7	3.1	1.3	0.4	0.69	1.7	2.3	1.7	2	2.8	1.3	0.44	0.92
Ratio of PUFAs to FAs	Ratio of polyunsaturated fatty acids to fatty acids		(AA + DHA + EPA + FA(xx:2) + FA(20:3)) / (AA + DHA + EPA + FA(xx:x))		1	0.5	1	1	0.1	1	1	0.04	0.24	0.87	0.8	1	0.007	1	1	0.3	0.11	0.22	0.04	1	0.01	0.6	1	0.009	0.29	0.67	0.5	1	0.003	0.01	1	0.003	0.14	0.79
Ratio of SFAs to FAs	Ratio of saturated fatty acids to fatty acids		FA(xx:0) / (AA + DHA + EPA + FA(xx:x))		1	0.2	NA	NA	NA	NA	NA	NA	NA	NA	NA	NA	NA	NA	NA	NA	NA	NA	1	1	0.8	0.9	1	0.8	0.49	0.75	0.9	1	0.09	1	1	0.9	0.28	0.79
Ratio of Short-Chain to Long-Chain ACs	Ratio of short-chain acylcarnitines to long-chain acylcarnitines		(C2-C5 + C3-DC (C4-OH) + C3- OH + 5-DC (C6- OH) + C5-M-DC + C5-OH (C3- DC-M) + C5:1- DC) / (C14- C18:2 + C14:1- OH + C14:2-OH + C16-OH + C16:1-OH + C16:2-OH + C18:1-OH)		52.1	39.1	52.2	66	21	22.5	29.2	9.9	0.001	0.22	55.8	90.8	19.2	15.7	70.6	5	0.03	0.08	28.3	72.5	19.5	58.3	97.7	24.7	0.13	0.67	99.4	184	70.2	106	140	29.2	0.47	0.92
Ratio of Short-Chain to Medium-Chain ACs	Ratio of short-chain acylcarnitines to medium-chain acylcarnitines		(C2-C5 + C3-DC (C4-OH) + C3- OH + 5-DC (C6- OH) + C5-M-DC + C5-OH (C3- DC-M) + C5:1- DC) / (C6-C12:1 + C7-DC + C12- DC)		30.3	13.8	35.1	46.5	23.1	41	53.5	20.4	0.67	0.91	28.9	76.2	20.7	36.6	63.2	20.7	0.38	0.49	22.6	49.7	10.1	17	37.3	13.6	0.54	0.78	39	59.6	17.9	23.8	40.9	15.8	0.19	0.79
Sarcosine Synthesis from Choline	Sarcosine synthesis from choline		Sarcosine / choline		0.07	0.04	0.07	0.2	0.06	0.1	0.2	0.06	0.1	1.1	0.06	0.08	0.04	0.05	0.09	0.04	0.44	0.55	0.09	0.1	0.05	0.09	0.1	0.06	0.51	0.77	0.04	0.08	0.03	0.06	0.09	0.03	0.3	0.79
Sarcosine Synthesis from Gly	Sarcosine synthesis from glycine		Sarcosine / Gly		0.004	0.002	0.005	0.01	0.004	0.007	0.01	0.005	0.21	0.86	0.004	0.004	0.002	0.004	0.004	0.003	0.27	0.41	0.005	0.007	0.004	0.006	0.006	0.004	0.78	0.88	0.002	0.003	0.002	0.002	0.004	0.002	0.63	0.97
SBCAD Deficiency	Short/branched-chain acyl-coenzyme A dehydrogenase deficiency		C5 / C0		0.01	0.002	0.01	0.02	0.01	0.01	0.02	0.008	0.46	0.84	0.01	0.01	0.008	0.01	0.01	0.009	0.27	0.4	0.01	0.01	0.01	0.01	0.01	0.009	0.47	0.74	0.01	0.02	0.01	0.01	0.01	0.01	0.97	0.99
SCAD Deficiency	Short-chain acyl-coenzyme A dehydrogenase deficiency		C4 / C3		1	0.2	0.8	1.1	0.7	0.9	1.2	0.8	0.26	0.88	1	1.6	0.9	1.2	1.5	1	0.26	0.4	1.2	1.3	1	1.1	1.5	0.9	0.69	0.82	0.8	1.1	0.6	0.9	1.1	0.6	0.65	0.97
Sum of 12a OH BAs	Sum of 12-alpha_x0002_hydroxylated bile acids		CA + DCA + GCA + GDCA + TCA + TDCA		1.1	0.8	1.1	1.4	0.4	0.9	1.2	0.5	0.99	1.02	0.9	4.4	0.4	0.9	1.5	0.7	0.78	0.84	1.9	3.1	0.9	1.4	3.1	0.8	0.58	0.78	1.4	2.8	0.4	1.5	3.9	0.6	0.45	0.92
Sum of AAs	Sum of Amino Acids		Ala + Arg + Asn + Asp + Cys + Gln + Glu + Gly + His + Ile + Leu + Lys + Met + Phe + Pro + Ser + Thr + Trp + Tyr + Val		2557	432	2518	3018	2049	2460	2597	2237	0.56	0.88	2700	3921	2090	2208	2708	2089	0.04	0.1	2829	3928	2266	2809	3247	1492	0.28	0.67	2612	2930	2020	2555	3101	2196	0.63	0.97
Sum of ACs	Sum of acylcarnitines		C2-C18:2 + C5- M-DC + Cx-DC + Cx-OH + Cx:x-OH		2	0.6	2.2	2.7	1.7	2.1	2.4	1.7	0.72	0.92	1.4	2.7	1	2	2.6	1.2	0.37	0.48	1.9	3.3	1.6	1.6	2.8	0.7	0.14	0.67	2.3	3.1	1.3	1.9	3.3	1.7	0.76	0.97
Sum of Aminobutyric Acids	Sum of aminobutyric acid		AABA + BABA + GABA		4.8	1.9	7.6	9.6	5.9	7.5	8.8	6.4	0.89	1	4.1	5.4	2.6	5.3	7.6	3.4	0.06	0.14	3.6	4.3	2.9	3.3	4.3	2	0.28	0.67	4.7	5.6	3.4	3.7	6.3	3.3	0.56	0.97
Sum of Aromatic AAs	Sum of Aromatic Amino Acids		Phe + Trp + Tyr		239	40.6	229	284	180	215	245	182	0.23	0.88	248	378	219	244	271	214	0.27	0.4	242	358	211	249	297	138	0.33	0.67	222	248	195	223	280	183	0.43	0.92
Sum of Asym and Sym Arg Methylation	Sum of asymmetrical and symmetrical arginine methylation		(ADMA + SDMA) / Arg		0.05	0.05	0.06	0.1	0.04	0.05	0.07	0.03	0.36	0.79	0.06	0.2	0.05	0.06	0.1	0.05	0.58	0.67	0.05	0.4	0.03	0.04	0.06	0.03	0.36	0.67	0.04	0.08	0.03	0.05	0.07	0.03	0.85	0.97
Sum of BAs	Sum of bile acids		CA + CDCA + DCA + GCA + GCDCA + GDCA + GLCA + GUDCA + TCA + TCDCA + TDCA + TLCA		2.6	1.5	2.3	3.6	1.2	2	2.9	1.6	0.71	0.92	2.9	7.9	0.9	2.1	3.4	1.4	0.69	0.77	3.8	6.7	3	3.4	5.9	1.7	0.17	0.67	3	5.2	0.8	3.4	7.1	1.7	0.67	0.97
Sum of Betaine and Related Metabolites	Sum of betaine and related metabolites		Betaine + Phe-AlaBetaine + ProBetaine + TrpBetaine		36.9	30	64.5	156	38.5	80.5	130	45.3	0.31	0.91	22.1	37.5	15.4	49.3	68.2	26.5	0.0005	0.003	36.3	52.3	23.5	38.5	49.3	16.9	0.7	0.83	17.4	20.5	12.2	19.9	22	14.2	0.17	0.79
Sum of Betaine Related Metabolites	Sum of betaine_x0002_related metabolites		PheAlaBetaine + ProBetaine + TrpBetaine		6.6	3.4	9	15.7	4	8.4	13.4	6.2	0.92	1.01	6	8.4	4.3	6	6.9	3.2	0.64	0.73	10.9	15.2	6.2	9.1	14.7	5	0.3	0.67	5.6	9.1	2.7	4.6	5.3	3.8	0.45	0.92
Sum of Branched Chain AAs	Sum of Branched Chain Amino Acids		Ile + Leu + Val		403	78.9	421	594	337	414	479	366	0.96	1.03	443	604	355	306	392	243	0.0001	0.001	421	554	355	428	543	231	0.36	0.67	387	465	294	425	496	350	0.21	0.79
Sum of Carboxylic Acids	Sum of carboxylic acids		AconAcid + DiCA(12:0) + DiCA(14:0) + HipAcid + Lac + OH-GlutAcid + Suc		2117	493	2687	3113	1946	2548	2857	1946	0.41	0.8	2107	2438	1656	2096	2526	1492	0.94	0.97	2346	3572	1795	2079	2634	1033	0.17	0.67	1886	2607	1124	1799	2271	1347	0.85	0.97
Sum of Cer	Sum of ceramides		Cer(d1x:x/xx:x) + Cer(d18:1 /xx:0(OH))		2.2	2.7	6.5	7.7	5.4	7.7	9.3	5.3	0.18	0.89	1.6	3.2	1.3	7	8.2	1.3	0.0002	0.001	2.1	2.6	1.6	2.2	2.8	1.1	0.62	0.8	1.4	1.6	1.1	1.5	1.8	1	0.84	0.97
Sum of CEs	Sum of cholesteryl esters		Sum of CE(xx:x)		86.4	39	76.8	97.4	55.2	65.5	85.1	55.3	0.39	0.79	116	261	84.9	69.1	83.6	61.4	0.0003	0.002	117	172	31	105	142	47	0.62	0.8	105	139	79.5	71.2	171	69.3	0.41	0.91
Sum of Conjugated BAs	Sum of conjugated bile acids		GCA + GCDCA + GDCA + GLCA + GUDCA + TCA + TCDCA + TDCA + TLCA		2.6	1.5	2.3	3.6	1.2	2	2.9	1.6	0.71	0.92	2.9	7.8	0.9	2.1	3.4	1.4	0.69	0.77	3.8	6.7	3	3.4	5.9	1.7	0.17	0.67	3	5.2	0.8	3.4	7.1	1.7	0.67	0.97
Sum of Conjugated Primary BAs	Sum of conjugated primary bile acids		GCA + GCDCA + TCA + TCDCA		2.6	1.5	2.3	3.6	1.2	2	2.9	1.6	0.72	0.92	2.9	7.8	0.9	2.1	3.4	1.4	0.69	0.77	3.8	6.7	3	3.4	5.9	1.7	0.17	0.67	3	5.2	0.8	3.3	7	1.7	0.67	0.97
Sum of Dimethylated Arg	Sum of dimethylated arginine		ADMA + SDMA		3.4	0.7	3.3	3.9	2.8	3.3	3.8	2.8	0.45	0.82	3.6	6.1	3	3.7	4.4	3.2	0.87	0.91	4.4	5	3.1	4	5.2	2.1	0.29	0.67	3.6	4.7	2.9	3.4	4.9	2.8	0.78	0.97
Sum of Essential AAs	Sum of Essential Amino Acids		His + Ile + Leu + Lys + Met + Phe + Thr + Trp + Val		878	151	914	1218	754	904	975	771	0.61	0.88	901	1314	739	745	856	639	0.007	0.03	862	1233	746	908	1083	465	0.34	0.67	872	1055	678	932	1074	749	0.48	0.94
Sum of FAs	Sum of fatty acids		AA + DHA + EPA + FA(xx:x)		262	1972	280	1955	219	282	5030	190	0.31	0.91	76.8	8398	39.6	234	1069	29.6	0.99	1	971	3804	45.8	128	5115	22.2	0.28	0.67	102	7077	21.4	1690	5781	21.2	0.12	0.79
Sum of Gly Conjugated BAs	Sum of glycine_x0002_conjugated bile acids		GCA + GCDCA + GDCA + GLCA + GUDCA		0.3	0.5	0.3	0.7	0.2	0.4	0.6	0.1	0.98	1.02	0.2	1	0.08	0.3	0.4	0.1	0.4	0.51	0.5	2.5	0.3	0.4	1.9	0.2	0.68	0.82	0.3	1.7	0.06	0.5	2.8	0.1	0.37	0.87
Sum of Glycosyl-Cer	Sum of glycosyl_x0002_ceramides		HexCer(d1x:x /xx:x) + Hex2Cer(d18:1/xx:x) + Hex3Cer(d18:1 /xx:x) + Hex3Cer(d18:1_2x:0)		44.2	16.4	60.2	101	49.1	61	73.1	44.2	0.46	0.83	36.9	43.1	27	53.4	75	21.5	0.04	0.1	39.8	55.2	30.7	37.5	53.5	29.9	0.69	0.82	37	52	27.4	38.4	60.6	24.6	0.58	0.97
Sum of Hex2Cer	Sum of dihexosylceramides		Sum of Hex2Cer (d18:1/xx:x)		2.7	3	7.8	9.8	4.4	7.8	9.5	4.8	0.98	1.02	3.3	4.8	0.9	7.6	8.7	0.9	0.03	0.09	1.8	3.5	1	1.8	2.9	1	0.62	0.8	1.3	2.7	0.7	1	2.8	0.8	0.83	0.97
Sum of Hex3Cer	Sum of trihexosylceramide		Hex3Cer(d18:1/xx:x) + Hex3Cer(d18:1_2x:0)		1.4	2	4.8	6.5	3.6	4.7	6.8	3.4	0.88	1	1.6	2.4	0.6	3.6	5.8	0.6	0.04	0.1	1	2.1	0.5	1.1	1.8	0.4	0.84	0.91	0.8	1	0.2	0.8	1.2	0.4	0.58	0.97
Sum of HexCer	Sum of hexosylceramides		Sum of HexCer(d1x:x/xx:x)		37.4	13.2	47.4	88.7	37.2	47.5	62.6	32	0.43	0.8	31.8	37.4	25.4	41.7	63.2	20	0.08	0.17	37.4	50.1	28.6	34.1	50.7	27.6	0.69	0.82	35.5	48.6	26.2	37	56.9	23.2	0.56	0.97
Sum of Indoles	Sum of indole metabolites		3-IAA + 3-IPA + Ind-SO4 + indole		76.8	186	435	513	339	462	520	290	0.98	1.03	53.7	65.1	46.3	440	532	61.4	0.000004	0.0006	66	92.4	59.1	69.6	133	36.4	0.71	0.83	50.1	109	13.4	46.8	107	32.3	0.66	0.97
Sum of LCFA Glycosyl Cer	Sum of long-chain fatty acid glycosylceramides		HexCer(d18:x /14-20:x) + Hex2Cer(d18:1/14-20:0) + Hex3Cer(d18:1 /16-20:0) + Hex3Cer(d18:1_ 20:0)		3.3	5.7	13.9	19.5	10	12.4	14.6	10.6	0.34	0.78	3	4.9	0.6	12.8	15.8	1.2	0.002	0.01	2.2	4	1.4	1.7	4.1	0.9	0.38	0.67	1.4	2.7	0.6	1.6	3.7	0.8	0.6	0.97
Sum of LCFA LysoPCs	Sum of long-chain fatty acid lysophosphatidylcholines		Sum of lysoPC a C14-20:x		90.8	23	98.4	123	82.7	84.8	118	75.1	0.19	0.85	98.9	182	84.5	95.3	103	65.9	0.11	0.22	107	136	80.8	98.7	130	50.6	0.2	0.67	72.1	92.5	60.4	62.2	107	53	0.76	0.97
Sum of LCFA SMs	Sum of long-chain fatty acid sphingomyelins		SM C14-18:x + SM (OH) C14- 16:x		11.3	2.8	14.1	16.1	10.1	11.9	16.9	11	0.54	0.87	10.8	19.2	9	13.3	16.9	7.1	0.56	0.65	10.5	14.2	8.4	11.4	13.4	6.3	0.43	0.72	8.3	11.2	7.3	7.9	14.5	6.6	0.86	0.97
Sum of LCFA-Cer	Sum of long-chain fatty acid ceramides		Cer(d1x:1/14- 20:x) + Cer(d18:1 /xx:0(OH))		0.5	2.2	4.2	5.8	3.1	5.2	6.5	3.2	0.26	0.88	0.4	0.9	0.3	4.8	5.8	0.2	0.0001	0.001	0.4	0.6	0.2	0.4	0.6	0.2	0.84	0.9	0.3	0.4	0.2	0.3	0.5	0.2	0.74	0.97
Sum of LCFA-CEs	Sum of long-chain fatty acid cholesteryl esters		Sum of CE(14-20:x)		84.9	38.4	75.7	96.1	54.4	64.8	83.9	54.4	0.39	0.8	114	254	83.8	68	82.3	60.2	0.0003	0.002	116	171	30.5	104	141	46.7	0.62	0.8	104	137	78.8	70.7	170	68.8	0.42	0.91
Sum of LCFA-DH-Cer	Sum of long-chain fatty acid dihydroceramides		Cer(d18:0/18- 20:0) + Cer(d18:0 /18:0(OH))		7	4.5	8.2	10.7	0.04	6.4	16.7	5.7	0.21	0.85	NA	NA	NA	NA	NA	NA	NA	NA	NA	NA	NA	NA	NA	NA	NA	NA	NA	NA	NA	NA	NA	NA	NA	NA
Sum of Long-Chain ACs	Sum of long-chain acylcarnitines		C14-C18:2 + C14:1-OH + C14:2-OH + C16-OH + C16:1-OH + C16:2-OH + C18:1-OH		0.03	0.06	0.04	0.1	0.03	0.09	0.2	0.07	0.0006	0.39	0.02	0.1	0.02	0.1	0.3	0.02	0.04	0.1	0.08	0.2	0.02	0.02	0.1	0.01	0.09	0.67	0.02	0.03	0.02	0.02	0.1	0.02	0.65	0.97
Sum of LysoPCs	Sum of lysophosphatidylcholin		Sum of lysoPC a Cxx:x		93	23.5	101	125	84.2	86.5	120	76.4	0.19	0.86	101	188	86	97.4	105	67.2	0.11	0.22	110	139	82.1	100	132	51.8	0.2	0.67	73.9	94.3	61.8	63.6	110	54.3	0.76	0.97
Sum of Measured w 3 FAs	Sum of measured omega-3 fatty acids		DHA + EPA		1.2	0.9	0.4	2.4	0.2	0.4	0.5	0.2	0.38	0.78	1.3	3.5	0.5	0.4	0.8	0.2	0.0006	0.003	2.2	2.9	2	2.1	2.6	1	0.14	0.67	1.8	2.7	1.2	1.4	3	0.8	0.14	0.79
Sum of Medium-Chain ACs	Sum of medium-chain acylcarnitines		C6-C12:1 + C7- DC + C12-DC		0.06	0.04	0.06	0.08	0.04	0.05	0.09	0.03	0.47	0.84	0.06	0.08	0.03	0.05	0.08	0.03	0.53	0.62	0.1	0.2	0.04	0.08	0.2	0.05	0.75	0.85	0.06	0.2	0.05	0.07	0.2	0.05	0.52	0.95
Sum of MUFA LysoPCs	Sum of monounsaturated fatty acid lysophosphatidylcholines		Sum of lysoPC a Cxx:1		10.3	3.9	9.7	12.7	8.7	8.7	12.5	7.4	0.13	0.97	10	16.1	8.2	9	10.8	6.3	0.12	0.24	18.3	25.3	11.5	14.7	22.3	7.5	0.13	0.67	10.7	13.7	7.1	10.2	14.2	8.2	0.76	0.97
Sum of MUFA-ACs	Sum of monounsaturated fatty acid acylcarnitines		C5:1-DC + Cx:1 + Cx:1-OH		0.1	0.1	0.1	0.2	0.03	0.2	0.5	0.1	0.004	0.42	0.1	0.2	0.09	0.2	0.6	0.02	0.68	0.77	0.1	0.2	0.08	0.1	0.2	0.01	0.19	0.67	0.09	0.1	0.02	0.02	0.1	0.02	0.14	0.79
Sum of MUFA-CEs	Sum of monounsaturated fatty acid cholesteryl esters		Sum of CE(xx:1)		17.4	10	14.1	16.7	10.3	12.3	15.2	9.7	0.33	0.93	21.8	55.2	13.8	12.8	14.6	9.8	0.002	0.008	29	46.8	5.5	24.7	36	10.4	0.55	0.78	23.3	30	17.9	18	31.6	13.5	0.4	0.9
Sum of Neurotransmitters	Sum of neurotransmitters		Dopamine + histamine + serotonin		0.02	0.1	NA	NA	NA	NA	NA	NA	NA	NA	NA	NA	NA	NA	NA	NA	NA	NA	0.008	0.03	0.003	0.02	0.2	0.004	0.19	0.67	0.02	0.03	0.008	0.01	0.02	0.01	0.23	0.79
Sum of Non 12a OH BAs	Sum of non-12- alpha-hydroxylated bile acids		CDCA + GCDCA + GLCA + GUDCA + TCDCA + TLCA		1.6	0.8	1.3	2.2	0.6	1.1	1.9	0.8	0.62	0.88	1.6	3.4	0.4	1.1	1.9	0.7	0.66	0.74	2.6	3.6	1.7	2	2.8	0.9	0.09	0.67	1.8	3.1	0.3	1.7	3.2	0.7	0.93	0.98
Sum of Non Essential AAs	Sum of Non Essential Amino Acids		Ala + Arg + Asn + Asp + Cys + Gln + Glu + Gly + Pro + Ser + Tyr		1687	303	1651	1830	1295	1563	1645	1402	0.58	0.87	1775	2608	1351	1507	1851	1405	0.1	0.21	1993	2695	1520	1875	2163	1027	0.25	0.67	1709	1875	1343	1626	2077	1436	0.74	0.97
Sum of PCs (aa)	Sum of diacylphosphatidylcholines		Sum of PC aa Cxx:x		360	73.7	416	491	309	361	450	313	0.23	0.88	335	435	285	357	366	238	0.61	0.7	457	643	372	419	529	242	0.1	0.67	341	385	311	318	449	280	0.94	0.99
Sum of PCs (ae)	Sum of diacylphosphatidylcholines		Sum of PC ae Cxx:x		31.8	7.7	36	42.4	28.4	31.4	40	23.1	0.14	1	37.7	62.4	29.4	32.5	40.1	20.8	0.11	0.22	33.1	42.8	22.8	30.6	40.6	16.9	0.27	0.67	27.4	35.5	23.1	23.4	42.9	21.3	0.71	0.97
Sum of Primary BAs	Sum of primary bile acids		CA + CDCA + GCA + GCDCA + TCA + TCDCA		2.6	1.5	2.3	3.6	1.2	2	2.9	1.6	0.72	0.92	2.9	7.9	0.9	2.1	3.4	1.4	0.69	0.77	3.8	6.7	3	3.4	5.9	1.7	0.17	0.67	3	5.2	0.8	3.3	7	1.7	0.67	0.97
Sum of PUFA CEs	Sum of polyunsaturated fatty acid cholesteryl esters		Sum of CE(xx:2-6)		42.8	21.8	32.9	43.9	22.4	29.4	43	24	0.62	0.88	55.9	96.8	42.6	29.7	37.7	24.3	0.00002	0.0002	64.4	94.4	15.2	60.1	78.3	26.5	0.82	0.89	58.7	75.3	42.6	41.6	110	38.6	0.58	0.97
Sum of PUFA LysoPCs	Sum of polyunsaturated fatty acid lysophosphatidylcholines		Sum of lysoPC a Cxx:2-4		23.9	5.8	26.1	33.7	21.4	22.9	31	20.8	0.21	0.86	25.8	44.1	21.5	24	27.7	16.9	0.16	0.28	26.6	33.7	20.2	24.9	32.1	13.1	0.24	0.67	19.3	24.7	16.5	16	32.8	12.9	0.69	0.97
Sum of PUFA PCs	Sum of polyunsaturated fatty acid phosphatidylcholine		Sum of PC ax Cxx:2-6		319	61.1	378	451	282	326	409	288	0.24	0.88	305	396	261	323	334	217	0.64	0.73	373	507	313	352	432	205	0.12	0.67	291	342	262	265	407	228	0.85	0.97
Sum of PUFAs	Sum of polyunsaturated fatty acids		AA + DHA + EPA + FA(xx:2) + FA(20:3)		46.7	105	270	318	214	230	283	188	0.14	0.98	43.3	70	36.8	234	292	29.6	0.0002	0.002	45.8	47.9	35.2	45.8	52.1	22.2	0.67	0.82	24.7	29.7	21.4	22.2	44	17.3	0.78	0.97
Sum of Purines	Sum of purine derivatives		Hypoxanthine + xanthine		0.3	3.2	0.3	0.7	0.1	0.5	0.9	0.3	0.02	1.02	NA	NA	NA	NA	NA	NA	NA	NA	NA	NA	NA	NA	NA	NA	NA	NA	0.09	20.9	0.07	0.2	0.4	0.08	0.86	0.97
Sum of Saturated CEs	Sum of saturated cholesteryl esters		Sum of CE(xx:0)		26.6	13.5	28.3	36.7	20.7	26.4	33.5	20.4	0.27	0.88	40.7	109	28.5	27.4	35	20.7	0.006	0.02	23.6	35.2	10.3	20	28	10.2	0.28	0.67	21.5	33.7	17.9	14.7	33.6	13.7	0.23	0.79
Sum of Saturated TGs	Sum of saturated triglycerides		Sum of TG(xx:0_xx:0)		0.3	0.5	0.1	0.3	0.1	0.2	0.4	0.07	0.82	0.97	0.2	0.7	0.2	0.8	1.5	0.3	0.01	0.04	0.9	1.9	0.2	0.4	1.9	0.3	0.65	0.82	NA	NA	NA	NA	NA	NA	NA	NA
Sum of SFA LysoPCs	Sum of saturated fatty acid lysophosphatidylcholines		Sum of lysoPC a Cxx:0		58.6	15.8	63.5	81.8	54.1	55.3	76.8	48.1	0.21	0.86	65.8	128	55.2	62.3	70.5	44	0.1	0.2	63.3	83.1	50.4	59.6	77.5	31.2	0.2	0.67	45.1	58.7	35.9	39.4	64.9	33	0.82	0.97
Sum of SFA-ACs	Sum of saturated fatty acid acylcarnitines		C2-C18 + C5-M_x0002_DC + Cx-DC + Cx-OH		1.8	0.5	2.1	2.6	1.7	1.8	2.2	1.5	0.1	1.06	1.3	2.6	0.9	1.8	2	1.2	0.51	0.61	1.8	3.1	1.5	1.5	2.6	0.7	0.15	0.67	2.2	3.1	1.3	1.9	3.1	1.7	0.81	0.97
Sum of SFA-PCs	Sum of saturated fatty acid phosphatidylcholines		Sum of PC ax Cxx:0		3.3	1.1	3.8	4.4	3	3.4	4.4	2.5	0.33	0.93	3.9	9.8	3	3.6	4.5	2.1	0.21	0.34	3.1	4.5	2.5	3	3.7	1.7	0.22	0.67	2.6	3.4	2.2	2.5	4	2.1	0.65	0.97
Sum of SFAs	Sum of saturated fatty acids		Sum of FA(xx:0)		1670	2385	NA	NA	NA	NA	NA	NA	NA	NA	NA	NA	NA	NA	NA	NA	NA	NA	3459	3756	172	1121	5069	165	0.57	0.78	442	7053	2.8	1948	5764	312	0.2	0.79
Sum of Short-Chain ACs	Sum of short-chain acylcarnitines		C2-C5 + C3-DC (C4-OH) + C3- OH + 5-DC (C6- OH) + C5-M-DC + C5-OH (C3- DC-M) + C5:1- DC		1.9	0.5	2.1	2.6	1.6	1.9	2.3	1.5	0.47	0.84	1.4	2.6	0.9	1.8	2.5	1.2	0.5	0.6	1.8	3	1.4	1.5	2.6	0.6	0.15	0.67	2.2	3	1.3	1.9	3	1.6	0.7	0.97
Sum of SM-Non-OHs	Sum of non-hydroxylated sphingomyelins		Sum of SM Cxx:x		15.6	3.8	18.8	21.1	13.9	16	22.5	13.8	0.43	0.8	15.4	26.4	12.2	18.4	22.3	8.8	0.69	0.77	14.7	19.3	11.5	15.8	18.3	8.7	0.4	0.7	11.7	15.6	10.4	10.9	19.3	9	0.7	0.97
Sum of SM-OHs	Sum of hydroxylated sphingomyelins		Sum of SM (OH) Cxx:x		2.8	0.6	3.1	3.8	2.5	2.8	4.3	2.2	0.43	0.8	2.7	3.7	1.9	3.2	4	1.3	0.55	0.65	2.6	3.6	2	2.7	3.2	1.6	0.56	0.78	2.3	2.9	1.9	2	3.9	1.7	0.84	0.97
Sum of Solely Glucogenic AAs	Sum of Solely Glucogenic Amino Acids		Ala + Arg + Asn + Asp + Cys + Gln + Glu + Gly + His + Met + Pro + Ser + Thr + Val		2097	343	2100	2483	1713	2057	2156	1845	0.65	0.89	2123	3058	1585	1803	2251	1705	0.14	0.26	2299	3145	1786	2227	2580	1195	0.26	0.67	2104	2385	1606	2019	2518	1752	0.76	0.97
Sum of Solely Ketogenic AAs	Sum of Solely Ketogenic Amino Acids		Leu + Lys		190	68.9	105	134	75	97.5	104	73.5	0.33	0.93	229	366	186	94.1	198	77.8	0.00003	0.0003	208	301	146	208	261	110	0.46	0.73	199	239	156	229	266	185	0.15	0.79
Sum of Steroid Hormones	Sum of steroid hormones		Cortisol + cortisone + DHEA		0.2	0.08	0.3	0.5	0.3	0.3	0.4	0.2	0.1	1.07	0.2	0.3	0.2	0.3	0.4	0.1	0.14	0.26	0.2	0.3	0.2	0.2	0.4	0.1	0.55	0.78	0.2	0.2	0.1	0.2	0.2	0.2	0.74	0.97
Sum of Sulfur Containing AAs	Sum of Sulfur Containing Amino Acids		Met + Cys		45.7	11.1	40.5	54.7	36.7	41.6	62.4	35.2	0.73	0.92	34.5	44.4	29.9	40.1	48.1	32.1	0.14	0.26	55	73.6	46.3	54.2	71.2	29.3	0.31	0.67	55.5	59.2	45.8	55.6	67.5	43.6	0.47	0.92
Sum of Taurine Conjugated BAs	Sum of taurine_x0002_conjugated bile acids		TCA + TCDCA + TDCA + TLCA		2.4	1.1	2.1	3	1	1.6	2.5	1.4	0.63	0.88	2.8	6.8	0.8	1.8	3	1.3	0.58	0.67	3.2	4.9	2.7	2.9	4.1	1.5	0.08	0.67	2.8	4.8	0.7	2.7	4.2	1.4	0.9	0.98
Sum of VLCFA Glycosyl Cer	Sum of very long-chain fatty acid ceramides		Cer(d1x:x/22-26:x)		38	12.1	46.8	83.5	36.7	46.8	60.4	33.6	0.49	0.86	34.5	39.4	26.4	39.8	59.2	20.3	0.2	0.33	37.7	51.3	29.3	35.1	52.3	28.6	0.72	0.84	35.9	49.5	26.3	35.9	57	23.8	0.53	0.96
Sum of VLCFA LysoPCs	Sum of very long-chain fatty acid lysophosphatidylcholine		Sum of lysoPC a C24-28:x		1.9	0.6	2.1	2.4	1.5	1.8	2.4	1.3	0.29	0.88	2.2	5.6	1.5	2	2.4	1.2	0.19	0.31	1.9	2.7	1.3	1.7	2.1	1.2	0.28	0.67	1.7	2	1.4	1.4	2.3	1.3	0.48	0.94
Sum of VLCFA-Cer	Sum of very long-chain fatty acid ceramides		Cer(d1x:x/22- 26:x)		1.7	0.6	2.3	2.8	1.9	2.3	2.9	2.1	0.36	0.79	1.2	2.3	1	2.2	2.8	1	0.004	0.02	1.7	2.1	1.4	1.7	2.2	0.9	0.56	0.78	1.1	1.3	0.8	1.2	1.4	0.8	0.68	0.97
Sum of VLCFA-CEs	Sum of very long-chain fatty acid cholesteryl esters		Sum of CE(22:x)		1	0.8	1.1	1.7	0.6	1	1.3	0.7	0.72	0.92	1.8	6.6	1.2	1.2	1.4	0.7	0.01	0.03	0.9	1.2	0.4	0.7	1	0.3	0.12	0.67	0.7	1.5	0.6	0.5	1.2	0.5	0.24	0.79
Symmetrical Arg Methylation	Symmetrical arginine methylation		SDMA / Arg		0.005	0.006	0.006	0.009	0.004	0.005	0.006	0.003	0.25	0.87	0.008	0.02	0.005	0.007	0.01	0.004	0.25	0.39	0.005	0.04	0.003	0.005	0.006	0.003	0.34	0.67	0.005	0.02	0.004	0.005	0.007	0.003	0.63	0.97
Taurine Synthesis	Taurine synthesis		Taurine / Cys		0.7	0.4	0.8	0.9	0.6	0.8	1.2	0.4	0.66	0.9	0.9	3.1	0.6	0.8	1.1	0.6	0.28	0.42	0.6	0.8	0.3	0.5	1	0.3	0.64	0.81	0.5	0.9	0.3	0.6	0.9	0.3	0.66	0.97
TMAO Synthesis (direct)	Trimethylamine N-oxide synthesis (direct)		TMAO / choline.		0.3	0.2	0.2	0.2	0.1	0.3	0.4	0.2	0.01	0.75	0.3	0.4	0.1	0.3	0.4	0.1	0.66	0.74	0.5	0.7	0.3	0.5	0.6	0.3	0.68	0.82	0.5	0.8	0.4	0.8	0.9	0.2	0.75	0.97
Tyr Nitration	Tyrosine nitration		Nitro-Tyr / Tyr		0.002	0.0009	0.002	0.003	0.001	0.002	0.003	0.001	0.49	0.86	NA	NA	NA	NA	NA	NA	NA	NA	NA	NA	NA	NA	NA	NA	NA	NA	NA	NA	NA	NA	NA	NA	NA	NA
Valinemia	Valinemia		Val/Phe		3	0.7	4	4.5	3.3	4	5.8	3.2	0.27	0.89	2.9	3.2	2.2	2.8	3.5	2.6	0.76	0.83	2.8	3.1	2.5	2.8	3.2	2.5	0.78	0.88	3	3.4	2.5	3	4.2	2.5	0.47	0.93
* Referense ID in the Human Metabolome Database
** All horses and ages included

## Sheet: SM2
					µM		1.5 years VS 2 years. µM								1.5 years VS 2.5 years. µM					1.5 years VS 3.5 Years. µM
Metabolite	Metabolite Name	Class	Calculation of Sums and Ratios	HMDB_UID*	Median All**	SD	Median 1.5 years	Min 1.5 years	Max 1.5 years	Median 2 years	Min 2 years	Max 2 years	P-values	FDR P-values	Median 2.5 years	Min 2.5 years	Max 2.5 years	P-values2	FDR P-values2	Median 3.5 years	Min 3.5 years	Max 3.5 years	P-values3	FDR P-values3
C0	Carnitine	Acylcarnitines		HMDB00062	16.7	5.6	11.7	7.8	14.8	15.9	12.3	24.7	0.000001	0.00001	19	9.3	22.8	0.00002	0.00005	24.5	19.1	29.8	0.00000000000003	0.0000000000006
C14:1	Tetradecenoylcarnitine	Acylcarnitines		HMDB0002014	0.03	0.02	0.04	0.03	0.05	0.03	0.003	0.05	0.001	0.006	0.003	0.003	0.03	0.0000001	0.0000005	0.003	0.003	0.03	0.000000005	0.00000003
C16	Hexadecanoylcarnitine	Acylcarnitines		HMDB00222	0.003	0.01	0.02	0.003	0.05	0.003	0.003	0.04	0.04	0.09	0.003	0.003	0.03	0.005	0.009	0.003	0.003	0.003	0.0006	0.001
C16:1	Hexadecenoylcarnitine	Acylcarnitines		HMDB06317, HMDB13207	0.007	0.02	0.007	0.007	0.09	0.007	0.007	0.08	0.66	0.78	0.007	0.007	0.007	0.02	0.04	0.007	0.007	0.007	0.03	0.05
C16:2	Hexadecadienoylcarnitine	Acylcarnitines		HMDB13334	0.02	0.02	0.02	0.02	0.02	0.02	0.02	0.2	0.33	0.46	NA	NA	NA	NA	NA	NA	NA	NA	NA	NA
C2	Acetylcarnitine	Acylcarnitines		HMDB00201	0.3	0.2	0.3	0.2	0.5	0.3	0.02	0.4	0.25	0.38	0.3	0.02	0.6	0.69	0.74	0.5	0.2	1.1	0.0003	0.0007
C3	Propionylcarnitine	Acylcarnitines		HMDB00824	0.3	0.1	0.3	0.2	0.5	0.2	0.2	0.5	0.09	0.17	0.4	0.2	0.5	0.43	0.49	0.5	0.3	0.9	0.00008	0.0002
C3:1	Propenoylcarnitine	Acylcarnitines		HMDB0013124	0.08	0.04	0.08	0.007	0.2	0.07	0.007	0.1	0.99	1	0.09	0.007	0.2	0.73	0.77	0.007	0.007	0.1	0.02	0.04
C3-DC (C4-OH)	Malonylcarnitine (Hydroxybutyrylcarnitine)	Acylcarnitines		HMDB02095	0.2	0.06	0.2	0.07	0.3	0.1	0.05	0.2	0.00007	0.0005	0.2	0.1	0.3	0.29	0.36	0.2	0.2	0.2	0.45	0.49
C3-OH	Hydroxypropionylcarnitine	Acylcarnitines		HMDB0013125	0.4	0.3	0.5	0.3	0.8	0.5	0.03	0.8	0.02	0.04	0.03	0.03	0.8	0.0004	0.0009	0.03	0.03	0.7	0.0000000000008	0.00000000001
C4	Butyrylcarnitine	Acylcarnitines		HMDB02013, HMDB00736	0.4	0.1	0.3	0.2	0.4	0.3	0.2	0.5	0.27	0.41	0.4	0.2	0.5	0.0006	0.001	0.4	0.3	0.6	0.0000001	0.0000005
C5	Valerylcarnitine	Acylcarnitines		HMDB13128, HMDB0000378, HMDB00688, HMDB0041993	0.2	0.08	0.1	0.08	0.2	0.2	0.1	0.3	0.002	0.008	0.2	0.007	0.3	0.34	0.4	0.3	0.2	0.5	0.0000000001	0.000000001
C5:1-DC	Glutaconylcarnitine	Acylcarnitines		HMDB0013129	0.03	0.09	0.03	0.03	0.3	0.03	0.03	0.5	0.66	0.78	0.03	0.03	0.03	0.06	0.09	0.03	0.03	0.03	0.08	0.11
C5-DC (C6-OH)	Glutarylcarnitine (Hydroxyhexanoylcarnitine)	Acylcarnitines		HMDB0013130	0.005	0.03	0.03	0.005	0.08	0.005	0.005	0.09	0.14	0.25	0.005	0.005	0.005	0.001	0.002	0.005	0.005	0.005	0.001	0.002
C5-OH (C3-DC-M)	Hydroxyvalerylcarnitine (Methylmalonylcarnitine)	Acylcarnitines		HMDB0013132, HMDB0013133	0.01	0.07	0.01	0.01	0.01	0.01	0.01	0.2	0.06	0.13	0.01	0.01	0.2	0.06	0.09	0.01	0.01	0.2	0.01	0.02
C6 (C4:1-DC)	Hexanoylcarnitine (Fumarylcarnitine)	Acylcarnitines		HMDB00756, HMDB0000705	0.05	0.03	0.05	0.03	0.09	0.05	0.002	0.08	0.27	0.41	0.05	0.002	0.1	0.06	0.09	0.06	0.002	0.1	0.33	0.37
Trigonelline	Trigonelline	Alkaloids		HMDB0000875	1.2	0.5	1.1	0.8	1.4	1.7	1.3	2.6	0.000000003	0.0000001	1.5	0.7	1.9	0.007	0.01	0.5	0.3	0.9	0.0000000008	0.000000006
TMAO	Trimethylamine N-oxide	Amine Oxides		HMDB0000925	7.8	3.4	6.3	3.5	10.6	6.9	4.3	9.2	0.19	0.31	12	6.4	19.5	0.0000001	0.0000006	8.4	5.8	15.5	0.0003	0.0006
1-Met-His	1-Methylhistidine	Amino Acid Related		HMDB0000001	28.3	10.2	37.3	24.8	63.3	27.2	13.1	53.7	0.008	0.02	26	10.7	36.8	0.0001	0.0003	26	17	38.1	0.00004	0.0001
3-Met-His	3-Methylhistidine	Amino Acid Related		HMDB0000479	1.5	0.3	1.5	1.1	2.1	1.4	1	2	0.35	0.49	1.6	0.7	2.1	0.51	0.56	1.4	0.9	1.8	0.1	0.13
5-AVA	5-Aminovaleric acid	Amino Acid Related		HMDB0003355	0.09	0.1	0.3	0.1	0.8	0.09	0.05	0.2	0.0000007	0.00001	0.07	0.03	0.1	0.00000003	0.0000001	0.07	0.04	0.1	0.000000006	0.00000004
AABA	alpha-Aminobutyric acid	Amino Acid Related		HMDB0000452, HMDB0000650	4.4	1.8	7.1	5.6	9.2	4.6	2.4	7.2	0.0000001	0.000003	3.2	1.9	4	0.0000000000004	0.000000000007	4.3	3.2	6	0.000000006	0.00000004
Ac-Orn	Acetylornithine	Amino Acid Related		HMDB0003357	0.0005	0.02	0.04	0.0005	0.05	0.0005	0.0005	0.05	0.08	0.16	0.0005	0.0005	0.0005	0.0000002	0.0000007	0.0005	0.0005	0.0005	0.0000001	0.0000005
ADMA	Asymmetric dimethylarginine	Amino Acid Related		HMDB01539	3.1	0.6	3	2.5	3.6	3.4	2.7	4.1	0.04	0.1	3.9	1.9	4.8	0.07	0.1	3	2.4	4.3	0.39	0.43
alpha-AAA	alpha-Aminoadipic acid	Amino Acid Related		HMDB00510	2.5	0.8	2.5	2	3.2	2.2	1.8	3.4	0.61	0.74	2.6	1	4.2	0.8	0.83	2.9	1.8	6.1	0.12	0.15
Anserine	L-Anserine	Amino Acid Related		HMDB0000194	0.1	0.04	0.05	0.04	0.06	0.09	0.05	0.1	0.00000008	0.000002	0.1	0.08	0.2	0.0000000000003	0.000000000005	0.1	0.1	0.2	0.00000000000000003	0.0000000000000009
BABA	beta-Aminobutyric acid	Amino Acid Related		HMDB0031654	0.04	0.02	0.03	0.004	0.04	0.06	0.04	0.1	0.000005	0.00006	0.05	0.01	0.07	0.01	0.02	0.03	0.02	0.05	0.06	0.09
Betaine	Betaine	Amino Acid Related		HMDB0000043	28.7	28.2	68.1	31.6	140	27.5	9.8	61.5	0.0000003	0.000005	28.3	10.3	37.4	0.0000002	0.0000007	12.8	8.3	16.9	0.00000000000001	0.0000000000002
Carnosine	Carnosine	Amino Acid Related		HMDB00033	11.7	3.4	9	7.5	11.9	12.2	9.3	20.2	0.0002	0.001	13.2	7	20.3	0.0004	0.001	13	10.1	22.5	0.000002	0.000007
Cit	Citrulline	Amino Acid Related		HMDB00904	72.6	17.9	77.8	50.8	95.5	67.5	45.9	108	0.07	0.14	93.5	47.7	115	0.39	0.45	64.8	41.2	89.2	0.09	0.12
Creatinine	Creatinine	Amino Acid Related		HMDB00562	84.8	15.4	77.7	71.7	95.3	84.3	67.5	115	0.06	0.13	98.3	57.4	124	0.004	0.009	87.3	75.2	132	0.005	0.008
Cystine	Cystine	Amino Acid Related		HMDB0000192	0.2	0.2	0.3	0.3	1.8	0.2	0.09	0.5	0.00008	0.0006	0.1	0.0005	0.3	0.001	0.002	0.1	0.05	0.3	0.0000002	0.000001
HArg	Homoarginine	Amino Acid Related		HMDB0000670	3	1.9	0.8	0.001	1.3	2.4	0.9	4.7	0.004	0.01	3.5	1.9	5	0.0002	0.0005	4.8	3.4	8	0.00002	0.00005
HCys	Homocysteine	Amino Acid Related		HMDB0000742	5.5	2.1	7.5	4	9.6	4.2	2	8.3	0.0001	0.0009	6.1	1.8	9.6	0.08	0.11	4.4	3.1	6.8	0.0002	0.0004
Kynurenine	Kynurenine	Amino Acid Related		HMDB00684	3.5	3.5	0.0002	0.0002	22.4	2.9	0.0002	8.9	0.28	0.42	4.8	1.5	6.8	0.00007	0.0002	3.7	2.9	5.4	0.00009	0.0002
Met-SO	Methionine-Sulfoxide	Amino Acid Related		HMDB02005	18.3	7.7	19.4	11.8	27.1	25.5	16.9	47.9	0.00002	0.0002	16.7	9	22	0.04	0.07	10.9	7.9	19.7	0.000003	0.000009
Nitro-Tyr	Nitrotyrosine	Amino Acid Related		HMDB01904	0.008	0.09	0.1	0.008	0.2	0.008	0.008	0.4	0.005	0.02	0.008	0.008	0.3	0.00000002	0.00000009	0.008	0.008	0.008	0.0000000000002	0.000000000003
Orn	Ornithine	Amino Acid Related		HMDB00214, HMDB03374	78.6	28.8	72.9	51.3	119	98.5	54.2	160	0.005	0.02	78.2	0.1	170	0.46	0.52	77.6	45.1	116	0.86	0.87
PAG	Phenylacetylglycine	Amino Acid Related		HMDB0000821	43.4	18.6	58	0.0006	66.5	32	25.2	85.5	0.12	0.22	44.8	19	57.1	0.11	0.16	35.1	26.7	50.3	0.18	0.22
PheAlaBetaine	Phenylalanine betaine	Amino Acid Related			0.0009	0.005	0.0009	0.0009	0.03	0.0009	0.0009	0.02	0.17	0.29	0.0009	0.0009	0.01	0.6	0.65	0.0009	0.0009	0.0009	0.05	0.07
ProBetaine	Proline betaine	Amino Acid Related		HMDB0004827	6.6	3.4	8.4	4	15.7	6	3.2	8.4	0.0002	0.001	9.9	5	15.2	0.5	0.55	5	2.7	9.1	0.00001	0.00004
Sarcosine	Sarcosine	Amino Acid Related		HMDB00271	1.8	1	2.3	1.5	5.5	1.7	0.8	2.5	0.0004	0.002	2	1.2	3.6	0.09	0.12	0.7	0.5	1.2	0.00000000002	0.0000000002
SDMA	Symmetric dimethylarginine	Amino Acid Related		HMDB03334	0.4	0.3	0.3	0.3	0.4	0.4	0.3	2	0.03	0.08	0.4	0.2	0.6	0.008	0.01	0.4	0.3	1.7	0.02	0.03
t4-OH-Pro	trans-4-Hydroxyproline	Amino Acid Related		HMDB00725, HMDB0006055	24.8	6.5	25	21.9	31.7	30.8	21.6	40.1	0.001	0.005	24.8	12.1	29.5	0.16	0.22	15.8	11.3	24.1	0.0000001	0.0000005
Taurine	Taurine	Amino Acid Related		HMDB00251	24.4	12.9	26.2	14.3	34.3	26.2	21.5	103	0.09	0.16	22.6	10.4	40.4	0.26	0.32	18.6	10.2	41.2	0.09	0.11
TrpBetaine	Tryptophan betaine	Amino Acid Related		HMDB0061115	0.0001	0.004	0.002	0.0001	0.005	0.0001	0.0001	0.02	0.07	0.15	0.0001	0.0001	0.0001	0.0000000007	0.000000005	0.0001	0.0001	0.0001	0.0000000007	0.000000005
Ala	Alanine	Amino Acids		HMDB00161, HMDB01310	283	68.5	260	200	375	247	195	373	0.64	0.76	329	152	421	0.01	0.02	313	224	479	0.03	0.04
Arg	Arginine	Amino Acids		HMDB00517, HMDB03416	70.9	28.9	61.3	30.6	82.5	62.4	19	92.7	0.27	0.41	92.9	11.3	170	0.18	0.24	76.9	36.3	115	0.02	0.03
Asn	Asparagine	Amino Acids		HMDB00168, HMDB0033780	0.3	0.9	0.3	0.3	3	0.3	0.3	0.3	0.15	0.25	0.3	0.3	3.6	0.68	0.73	0.3	0.3	3.2	0.34	0.38
Asp	Aspartic Acid	Amino Acids		HMDB00191, HMDB06483	53.9	25	46.5	29	57.7	46.9	32.9	77.1	0.29	0.44	90.3	53.6	154	0.000000006	0.00000004	57.7	42.8	90.1	0.0002	0.0006
Cys	Cysteine	Amino Acids		HMDB0000574, HMDB0003417	34	6.6	32.5	27.2	39.6	32.3	27.5	38.4	0.99	1	38.7	20.3	54.1	0.02	0.03	36.4	27.6	47.5	0.07	0.1
Gln	Glutamine	Amino Acids		HMDB00641, HMDB03423	41.4	21.3	41.9	30.6	85.6	32.8	1.2	56.9	0.04	0.09	31.5	1.2	94.1	0.03	0.04	51.8	1.2	93.5	0.86	0.88
Glu	Glutamic Acid	Amino Acids		HMDB00148, HMDB03339	284	65.7	226	192	355	285	226	468	0.0006	0.003	341	168	423	0.0001	0.0003	310	236	446	0.0002	0.0005
Gly	Glycine	Amino Acids		HMDB00123	422	105	420	326	516	478	371	870	0.04	0.09	445	192	605	0.73	0.78	324	228	458	0.0003	0.0007
His	Histidine	Amino Acids		HMDB00177	61.1	12.6	62.5	52.1	82.8	56.9	46.6	71.7	0.05	0.11	56.7	31	74.8	0.07	0.11	71.2	58.8	112	0.01	0.02
Ile	Isoleucine	Amino Acids		HMDB00172, HMDB0000557	83.5	18	94.4	73.7	137	76.9	55.3	120	0.004	0.01	89.5	49.7	124	0.25	0.31	76.9	62.3	93.3	0.00009	0.0002
Leu	Leucine	Amino Acids		HMDB00687, HMDB0013773	104	61.1	0.5	0.5	0.5	113	0.5	168	0.000006	0.00006	121	61.9	156	4.6E-35	2.9E-32	114	78.3	152	6.2E-40	4.0E-37
Lys	Lysine	Amino Acids		HMDB00182, HMDB03405	96.3	23.9	97.5	73.5	134	91.6	73.8	198	0.94	0.97	89.5	47.6	149	0.13	0.18	98.7	74.8	136	0.68	0.7
Met	Methionine	Amino Acids		HMDB00696	12.4	6.8	9.7	3.6	28.4	5.1	0.3	12.2	0.003	0.01	15.7	7.5	19.5	0.004	0.007	19.5	11	25.6	0.00003	0.00008
Phe	Phenylalanine	Amino Acids		HMDB00159	74.7	14.2	79.5	61.2	107	76.7	66	122	0.84	0.91	78.7	41.1	112	0.33	0.4	68.9	58.3	91.2	0.007	0.01
Pro	Proline	Amino Acids		HMDB00162, HMDB03411	150	29.4	168	130	191	144	95.4	214	0.02	0.06	165	86.2	204	0.34	0.4	127	103	167	0.0002	0.0004
Ser	Serine	Amino Acids		HMDB00187, HMDB03406	243	64.1	219	184	263	226	162	373	0.4	0.55	312	155	530	0.003	0.007	269	201	350	0.004	0.008
Thr	Threonine	Amino Acids		HMDB04041, HMDB00167	150	41.2	163	137	227	133	96.7	215	0.002	0.009	117	56.1	227	0.001	0.003	154	98.5	280	0.41	0.45
Trp	Tryptophan	Amino Acids		HMDB00929, HMDB0013609	81.1	15.6	65.7	57	86.8	81.9	66.2	118	0.00004	0.0003	91.4	48.5	118	0.0006	0.001	88.4	68.3	102	0.000004	0.00001
Tyr	Tyrosine	Amino Acids		HMDB00158	78.7	16.3	74.3	54.2	102	85.6	73.3	138	0.004	0.01	79.2	48.3	127	0.43	0.49	68.1	56.8	98.4	0.36	0.4
Val	Valine	Amino Acids		HMDB00883	228	62	324	252	457	227	172	316	0.0000002	0.000004	215	120	278	0.000001	0.000004	204	152	265	0.000000001	0.000000008
DCA	Deoxycholic acid	Bile Acids		HMDB00626	0.003	0.004	0.003	0.003	0.003	NA	NA	NA	NA	NA	NA	NA	NA	NA	NA	0.003	0.003	0.03	0.29	0.34
GCA	Glycocholic acid	Bile Acids		HMDB00138	0.1	0.3	0.08	0.03	0.3	0.08	0.04	0.6	0.62	0.74	0.2	0.1	1.3	0.0002	0.0005	0.2	0.04	1.6	0.009	0.01
GCDCA	Glycochenodeoxycholic acid	Bile Acids		HMDB00637, HMDB06898	0.2	0.3	0.2	0.07	0.6	0.1	0.03	0.4	0.009	0.03	0.3	0.07	1.2	0.45	0.5	0.2	0.02	1.2	0.58	0.62
GDCA	Glycodeoxycholic acid	Bile Acids		HMDB00631	0.0002	0.001	0.0002	0.0002	0.0002	NA	NA	NA	NA	NA	0.0002	0.0002	0.003	0.33	0.39	0.0002	0.0002	0.005	0.06	0.08
GLCA	Glycolithocholic acid	Bile Acids		HMDB00698	0.0004	0.002	0.0004	0.0004	0.0004	NA	NA	NA	NA	NA	0.0004	0.0004	0.003	0.08	0.11	0.0004	0.0004	0.01	0.002	0.005
TCA	Taurocholic acid	Bile Acids		HMDB00036	1	0.6	0.9	0.3	1.3	0.9	0.4	3.7	0.35	0.49	1.2	0.7	2.1	0.0006	0.001	1.2	0.4	2.6	0.06	0.09
TCDCA	Taurochenodeoxycholic acid	Bile Acids		HMDB00951	1.3	0.6	0.9	0.5	1.8	1	0.4	3.1	0.67	0.79	1.8	0.8	3	0.00004	0.0001	1.6	0.3	2.4	0.03	0.04
TDCA	Taurodeoxycholic acid	Bile Acids		HMDB00896	0.0003	0.0007	0.0003	0.0003	0.004	0.0003	0.0003	0.003	0.63	0.75	0.0003	0.0003	0.0003	0.36	0.42	0.0003	0.0003	0.0003	0.33	0.37
TLCA	Taurolithocholic acid	Bile Acids		HMDB00722	0.001	0.006	0.001	0.001	0.001	NA	NA	NA	NA	NA	NA	NA	NA	NA	NA	0.001	0.001	0.03	0.07	0.09
TMCA	Tauro-muricholic acids	Bile Acids		HMDB00932	0.03	0.04	0.0003	0.0003	0.01	0.03	0.0003	0.2	0.00002	0.0002	0.07	0.02	0.1	0.00000000001	0.0000000002	0.06	0.02	0.2	0.000000000005	0.00000000006
beta-Ala	beta-Alanine	Biogenic Amines		HMDB0000056	1.5	38.9	68.5	38.7	174	1.5	0.5	51.2	0.0000002	0.000004	1.4	0.8	2.7	3.1E-22	1.7E-20	0.5	0.04	0.7	8.2E-21	2.5E-19
GABA	gamma-Aminobutyric acid	Biogenic Amines		HMDB0000112	0.2	0.1	0.3	0.3	0.4	0.3	0.1	0.6	0.01	0.04	0.2	0.09	0.2	0.00000000001	0.0000000002	0.1	0.1	0.2	0.00000000000006	0.000000000001
Serotonin	Serotonin	Biogenic Amines		HMDB00259	0.01	0.07	0.01	0.01	0.1	0.01	0.01	0.5	0.58	0.71	0.01	0.01	0.2	0.37	0.43	0.01	0.01	0.01	0.08	0.11
H1	Hexose	Carbohydrates and Related		HMDB0000211, HMDB0000169, HMDB0000122, HMDB0006088, HMDB0000660, HMDB0000143	6763	942	7077	6388	8194	7107	5484	9037	0.43	0.57	7047	3817	8426	0.34	0.4	5976	5001	7644	0.0002	0.0005
AconAcid	Aconitic acid	Carboxylic Acids		HMDB0000072, HMDB0000958	1.2	0.7	0.5	0.4	0.6	0.9	0.3	1.5	0.0005	0.003	2	0.9	3.6	0.00000000000003	0.0000000000009	1.4	1.1	2.3	0.0000000000000002	0.000000000000005
DiCA(12:0)	Dodecanedioic acid	Carboxylic Acids		HMDB0000623	1	0.3	0.6	0.5	0.8	1.1	0.8	1.3	0.0000000001	0.00000001	1.3	0.7	1.8	0.00000000002	0.0000000003	1	0.8	1.6	0.00000000008	0.0000000007
HipAcid	Hippuric acid	Carboxylic Acids		HMDB0000714	365	246	779	598	964	306	186	923	0.0001	0.0007	320	164	404	0.000000000003	0.00000000005	322	238	451	0.00000000000007	0.000000000001
Lac	Lactic acid	Carboxylic Acids		HMDB0001311, HMDB0000190	1683	431	1804	1256	2352	1540	745	2169	0.16	0.27	1768	861	3213	0.83	0.85	1527	883	2152	0.07	0.09
Cer(d16:1/18:0)	Ceramide (d16:1/18:0)	Ceramides			0.009	0.08	0.2	0.009	0.2	0.009	0.009	0.3	0.001	0.005	0.009	0.009	0.009	0.00000000000005	0.000000000001	0.009	0.009	0.009	0.00000000000004	0.0000000000008
Cer(d16:1/20:0)	Ceramide (d16:1/20:0)	Ceramides			0.1	0.08	0.2	0.1	0.3	0.1	0.007	0.2	0.008	0.02	0.09	0.007	0.1	0.0001	0.0004	0.07	0.007	0.1	0.000002	0.000008
Cer(d16:1/22:0)	Ceramide (d16:1/22:0)	Ceramides			0.006	0.08	0.1	0.08	0.2	0.04	0.006	0.2	0.0001	0.0009	0.006	0.006	0.07	0.000000002	0.00000001	0.006	0.006	0.006	8.7E-27	9.3E-25
Cer(d16:1/23:0)	Ceramide (d16:1/23:0)	Ceramides			0.004	0.06	0.1	0.004	0.2	0.004	0.004	0.2	0.0006	0.003	0.004	0.004	0.05	0.000000002	0.00000001	0.004	0.004	0.004	0.0000000001	0.0000000009
Cer(d16:1/24:0)	Ceramide (d16:1/24:0)	Ceramides			0.05	0.03	0.09	0.04	0.1	0.05	0.03	0.2	0.002	0.007	0.05	0.03	0.06	0.00004	0.0001	0.04	0.03	0.05	0.000000004	0.00000003
Cer(d18:1/14:0)	Ceramide (d18:1/14:0)	Ceramides		HMDB0011773	0.009	0.06	0.1	0.009	0.2	0.009	0.009	0.2	0.04	0.09	0.009	0.009	0.009	0.0000003	0.000001	0.009	0.009	0.009	0.0000002	0.0000008
Cer(d18:1/16:0)	Ceramide (d18:1/16:0)	Ceramides		HMDB0004949	0.09	0.03	0.1	0.1	0.2	0.1	0.06	0.2	0.03	0.08	0.08	0.04	0.1	0.0000003	0.000001	0.06	0.04	0.1	0.000000000007	0.00000000008
Cer(d18:1/18:0(OH))	Ceramide (d18:1/18:0(OH))	Ceramides			0.1	1.2	2.4	0.1	4.1	0.1	0.1	2.7	0.001	0.006	0.1	0.1	0.1	0.0000000005	0.000000004	0.1	0.1	0.1	0.0000000005	0.000000004
Cer(d18:1/18:0)	Ceramide (d18:1/18:0)	Ceramides		HMDB0004950	0.1	0.04	0.1	0.09	0.2	0.1	0.07	0.2	0.13	0.24	0.09	0.05	0.1	0.000001	0.000005	0.07	0.05	0.1	0.000000003	0.00000002
Cer(d18:1/18:1)	Ceramide (d18:1/18:1)	Ceramides		HMDB0004948	0.003	0.01	0.02	0.003	0.08	0.003	0.003	0.04	0.12	0.21	0.003	0.003	0.003	0.001	0.002	0.003	0.003	0.003	0.001	0.002
Cer(d18:1/20:0(OH))	Ceramide (d18:1/20:0(OH))	Ceramides			0.07	0.7	1.2	0.7	2.5	0.07	0.07	2	0.00003	0.0002	0.07	0.07	0.07	3.7E-23	2.6E-21	0.07	0.07	0.07	4.0E-23	2.2E-21
Cer(d18:1/20:0)	Ceramide (d18:1/20:0)	Ceramides		HMDB0004951	0.05	0.02	0.08	0.05	0.09	0.05	0.03	0.1	0.006	0.02	0.05	0.02	0.06	0.000001	0.000005	0.03	0.02	0.05	0.000000000002	0.00000000003
Cer(d18:1/22:0)	Ceramide (d18:1/22:0)	Ceramides		HMDB0004952	0.2	0.07	0.2	0.2	0.3	0.2	0.1	0.3	0.002	0.007	0.2	0.09	0.3	0.1	0.14	0.1	0.09	0.2	0.00000000006	0.0000000006
Cer(d18:1/23:0)	Ceramide (d18:1/23:0)	Ceramides		HMDB0000950	0.2	0.07	0.3	0.2	0.4	0.2	0.1	0.4	0.0003	0.001	0.2	0.1	0.3	0.008	0.01	0.2	0.1	0.2	0.00000000005	0.0000000005
Cer(d18:1/24:0)	Ceramide (d18:1/24:0)	Ceramides		HMDB0004956	0.6	0.2	0.7	0.5	0.9	0.6	0.3	0.9	0.008	0.02	0.6	0.3	0.8	0.03	0.05	0.4	0.3	0.5	0.0000000001	0.000000001
Cer(d18:1/24:1)	Ceramide (d18:1/24:1)	Ceramides		HMDB0004953	0.2	0.07	0.3	0.2	0.4	0.2	0.1	0.4	0.008	0.02	0.3	0.2	0.3	0.04	0.07	0.2	0.1	0.2	0.00000003	0.0000002
Cer(d18:1/25:0)	Ceramide (d18:1/25:0)	Ceramides		HMDB0004957	0.2	0.05	0.2	0.2	0.3	0.2	0.09	0.3	0.007	0.02	0.2	0.1	0.2	0.002	0.005	0.1	0.1	0.2	0.00002	0.00007
Cer(d18:1/26:0)	Ceramide (d18:1/26:0)	Ceramides		HMDB0004955	0.04	0.04	0.09	0.04	0.1	0.05	0.002	0.1	0.002	0.006	0.03	0.002	0.05	0.000003	0.000009	0.03	0.002	0.05	0.00004	0.0001
Cer(d18:1/26:1)	Ceramide (d18:1/26:1)	Ceramides			0.02	0.02	0.04	0.02	0.07	0.02	0.009	0.05	0.0004	0.002	0.01	0.01	0.02	0.0000000002	0.000000002	0.01	0.0001	0.02	0.0002	0.0004
Cer(d18:2/14:0)	Ceramide (d18:2/14:0)	Ceramides			0.003	0.03	0.04	0.003	0.1	0.003	0.003	0.09	0.03	0.07	0.003	0.003	0.003	0.00000004	0.0000002	0.003	0.003	0.003	0.00000005	0.0000002
Cer(d18:2/18:0)	Ceramide (d18:2/18:0)	Ceramides			0.001	0.03	0.05	0.001	0.1	0.001	0.001	0.08	0.006	0.02	0.001	0.001	0.001	0.0000000005	0.000000004	0.001	0.001	0.001	0.0000000005	0.000000003
Cer(d18:2/18:1)	Ceramide (d18:2/18:1)	Ceramides			0.003	0.03	0.05	0.003	0.07	0.003	0.003	0.09	0.0001	0.0008	0.003	0.003	0.003	0.00000000000008	0.000000000002	0.003	0.003	0.003	0.00000000000007	0.000000000001
Cer(d18:2/20:0)	Ceramide (d18:2/20:0)	Ceramides			0.004	0.04	0.08	0.004	0.1	0.004	0.004	0.08	0.0001	0.0007	0.004	0.004	0.004	0.00000000000005	0.000000000001	0.004	0.004	0.004	0.00000000000004	0.0000000000007
Cer(d18:2/22:0)	Ceramide (d18:2/22:0)	Ceramides			0.002	0.02	0.05	0.002	0.08	0.002	0.002	0.08	0.001	0.005	0.002	0.002	0.002	0.0000000004	0.000000003	0.002	0.002	0.002	0.0000000004	0.000000003
Cer(d18:2/23:0)	Ceramide (d18:2/23:0)	Ceramides			0.002	0.009	0.03	0.002	0.03	0.002	0.002	0.002	0.0001	0.0008	0.002	0.002	0.002	0.0002	0.0004	0.002	0.002	0.002	0.0002	0.0005
Cer(d18:2/24:0)	Ceramide (d18:2/24:0)	Ceramides			0.002	0.02	0.04	0.03	0.05	0.002	0.002	0.05	0.000001	0.00002	0.002	0.002	0.002	3.7E-32	7.9E-30	0.002	0.002	0.002	3.9E-32	8.3E-30
Cer(d18:2/24:1)	Ceramide (d18:2/24:1)	Ceramides			0.002	0.02	0.03	0.002	0.06	0.01	0.002	0.05	0.09	0.17	0.002	0.002	0.002	0.00000003	0.0000002	0.002	0.002	0.002	0.00000002	0.0000001
CE(14:0)	Cholesteryl ester 14:0	Cholesteryl Esters		HMDB0006725	0.3	1.4	2.9	0.3	5.6	0.3	0.3	3.9	0.009	0.03	0.3	0.3	0.3	0.00006	0.0002	0.3	0.3	0.3	0.00006	0.0002
CE(14:1)	Cholesteryl ester 14:1	Cholesteryl Esters		HMDB0062458	0.002	0.04	0.08	0.03	0.1	0.002	0.002	0.09	0.000005	0.00006	0.002	0.002	0.002	1.1E-26	1.5E-24	0.002	0.002	0.002	1.2E-26	1.1E-24
CE(15:1)	Cholesteryl ester 15:1	Cholesteryl Esters		HMDB0060056	0.02	0.07	0.05	0.001	0.09	0.03	0.01	0.6	0.93	0.96	0.01	0.001	0.03	0.00003	0.0001	0.01	0.001	0.04	0.0002	0.0004
CE(16:0)	Cholesteryl ester 16:0	Cholesteryl Esters		HMDB00885	15	3.9	15.3	11.3	19.3	16.1	8	27.5	0.59	0.72	13.5	5.3	18.6	0.05	0.07	11.3	7.8	17.4	0.0005	0.001
CE(16:1)	Cholesteryl ester 16:1	Cholesteryl Esters		HMDB00658	2.9	1.2	3.1	2.3	4.4	2.5	0.07	4.7	0.1	0.19	3.8	0.07	7.1	0.78	0.81	2.8	1.7	4.2	0.2	0.24
CE(17:0)	Cholesteryl ester 17:0	Cholesteryl Esters		HMDB0060059	0.08	0.6	1	0.08	1.8	0.08	0.08	1.6	0.03	0.08	0.08	0.08	0.08	0.00000003	0.0000001	0.08	0.08	0.08	0.00000003	0.0000002
CE(17:1)	Cholesteryl ester 17:1	Cholesteryl Esters		HMDB0060060	0.03	0.3	0.6	0.3	1.1	0.03	0.03	0.8	0.00001	0.0001	0.03	0.03	0.03	1.6E-23	1.4E-21	0.03	0.03	0.03	1.5E-23	9.5E-22
CE(18:0)	Cholesteryl ester 18:0	Cholesteryl Esters		HMDB0062461	0.6	0.7	1.3	0.1	1.9	1	0.1	1.9	0.38	0.53	0.1	0.1	1.8	0.11	0.14	0.1	0.1	1.2	0.03	0.04
CE(18:1)	Cholesteryl ester 18:1	Cholesteryl Esters		HMDB00918, HMDB0005189	10.9	8	6.8	4.5	9.5	7.7	5.2	17.1	0.002	0.007	22.1	4.4	35.7	0.0000002	0.0000009	17.5	10.3	23.3	0.000000000008	0.00000000009
CE(18:2)	Cholesteryl ester 18:2	Cholesteryl Esters		HMDB05192	38.4	19.8	27.5	20.3	38.9	36.3	21.4	82.2	0.001	0.005	58.2	13.4	84.8	0.00005	0.0002	48	33.7	101	0.000001	0.000004
CE(18:3)	Cholesteryl ester 18:3	Cholesteryl Esters		HMDB0010370, HMDB0010369	2.8	1.5	1.7	1.1	2.4	2.1	0.9	5.7	0.1	0.19	4.3	1.1	6.8	0.000008	0.00003	3.6	2.8	6	0.0000000001	0.0000000009
CE(20:0)	Cholesteryl ester 20:0	Cholesteryl Esters		HMDB0062459	7.6	10.1	7.5	4	11.6	13.1	5.4	75.3	0.00009	0.0007	6.1	2.8	12.6	0.03	0.05	7.1	3.4	16.1	0.57	0.6
CE(20:1)	Cholesteryl ester 20:1	Cholesteryl Esters		HMDB06732	2.7	4.2	2.7	1.4	3.9	4.3	1.4	32.8	0.0006	0.003	2	1	4.9	0.07	0.1	2.9	1.1	5.9	0.83	0.84
CE(20:3)	Cholesteryl ester 20:3	Cholesteryl Esters		HMDB06736	0.04	0.2	0.04	0.04	0.6	0.04	0.04	0.8	0.51	0.65	0.04	0.04	0.5	0.17	0.23	0.04	0.04	0.5	0.19	0.22
CE(20:4)	Cholesteryl ester 20:4	Cholesteryl Esters		HMDB06726, HMDB0010371	0.6	0.3	0.5	0.04	0.8	0.5	0.04	0.9	0.85	0.91	0.9	0.04	1.4	0.02	0.03	0.8	0.5	1.2	0.003	0.006
CE(20:5)	Cholesteryl ester 20:5	Cholesteryl Esters		HMDB06731	0.1	0.2	0.1	0.1	1.1	0.1	0.1	0.1	0.08	0.15	0.1	0.1	0.1	0.09	0.13	0.1	0.1	0.1	0.08	0.11
CE(22:1)	Cholesteryl ester 22:1	Cholesteryl Esters		HMDB0062456	0.007	0.02	0.007	0.007	0.1	0.007	0.007	0.08	0.94	0.96	0.007	0.007	0.007	0.09	0.13	0.007	0.007	0.007	0.08	0.11
CE(22:2)	Cholesteryl ester 22:2	Cholesteryl Esters		HMDB06737	0.04	0.02	0.04	0.002	0.06	0.04	0.002	0.07	0.75	0.84	0.05	0.002	0.06	0.29	0.36	0.03	0.002	0.06	0.66	0.69
CE(22:5)	Cholesteryl ester 22:5	Cholesteryl Esters		HMDB10374, HMDB0010375	0.2	0.2	0.2	0.2	0.5	0.3	0.2	1.4	0.01	0.03	0.01	0.01	0.2	0.0000001	0.0000006	0.01	0.01	0.3	0.00003	0.0001
CE(22:6)	Cholesteryl ester 22:6	Cholesteryl Esters		HMDB06733	0.7	0.6	0.8	0.4	1.3	1	0.4	5	0.005	0.01	0.5	0.3	0.9	0.01	0.02	0.5	0.4	1.1	0.06	0.08
p-Cresol-SO4	p-Cresol sulfate	Cresols		HMDB0011635	94.3	15.5	89.3	74.2	113	100	74.3	119	0.21	0.34	101	54.1	122	0.36	0.42	92.4	58	121	0.96	0.96
DG(14:0_18:1)	Diacylglyceride (14:0_18:1)	Diglycerides		HMDB0007015	0.01	0.09	0.1	0.01	0.3	0.01	0.01	0.3	0.15	0.26	0.01	0.01	0.01	0.00006	0.0002	0.01	0.01	0.01	0.00006	0.0002
DG(14:0_20:0)	Diacylglyceride (14:0_20:0)	Diglycerides		HMDB0007020	0.0003	0.002	0.004	0.0003	0.007	0.0003	0.0003	0.01	0.009	0.03	0.0003	0.0003	0.0003	0.0000000003	0.000000002	0.0003	0.0003	0.0003	0.0000000003	0.000000002
DG(14:1_20:2)	Diacylglyceride (14:1_20:2)	Diglycerides		HMDB0007051	0.001	0.004	0.001	0.001	0.02	0.001	0.001	0.01	0.12	0.22	0.001	0.001	0.001	0.008	0.02	0.001	0.001	0.001	0.007	0.01
DG(16:0_16:0)	Diacylglyceride (16:0_16:0)	Diglycerides		HMDB0007098	0.1	0.2	0.3	0.06	0.8	0.2	0.001	0.7	0.002	0.006	0.1	0.001	0.4	0.001	0.002	0.001	0.001	0.3	0.00000000005	0.0000000005
DG(16:0_16:1)	Diacylglyceride (16:0_16:1)	Diglycerides		HMDB0007099	0.001	0.1	0.2	0.001	0.4	0.001	0.001	0.4	0.01	0.04	0.001	0.001	0.001	0.0000000002	0.000000002	0.001	0.001	0.001	0.0000000002	0.000000002
DG(16:0_18:1)	Diacylglyceride (16:0_18:1)	Diglycerides		HMDB0007214, HMDB0007102, HMDB0007101	0.02	0.09	0.02	0.02	0.4	0.02	0.02	0.3	0.71	0.81	0.02	0.02	0.02	0.04	0.07	0.02	0.02	0.02	0.04	0.05
DG(16:0_18:2)	Diacylglyceride (16:0_18:2)	Diglycerides		HMDB0007103	0.04	0.07	0.1	0.04	0.3	0.05	0.001	0.2	0.006	0.02	0.03	0.001	0.1	0.00002	0.00007	0.02	0.001	0.06	0.00002	0.00005
DG(16:0_20:0)	Diacylglyceride (16:0_20:0)	Diglycerides		HMDB0007107	0.02	0.1	0.1	0.02	0.3	0.02	0.02	0.4	0.41	0.55	0.02	0.02	0.02	0.001	0.002	0.02	0.02	0.02	0.0008	0.002
DG(16:0_20:3)	Diacylglyceride (16:0_20:3)	Diglycerides		HMDB0007111	0.008	0.04	0.008	0.008	0.2	0.008	0.008	0.2	0.77	0.85	0.008	0.008	0.008	0.04	0.07	0.008	0.008	0.008	0.04	0.06
DG(16:0_20:4)	Diacylglyceride (16:0_20:4)	Diglycerides		HMDB0007112	0.01	0.02	0.01	0.01	0.1	0.01	0.01	0.01	0.16	0.27	0.01	0.01	0.01	0.18	0.23	0.01	0.01	0.01	0.18	0.21
DG(16:1_18:0)	Diacylglyceride (16:1_18:0)	Diglycerides		HMDB0007129	0.001	0.05	0.04	0.001	0.2	0.001	0.001	0.2	0.04	0.1	0.001	0.001	0.001	0.00002	0.00006	0.001	0.001	0.03	0.0002	0.0006
DG(16:1_18:1)	Diacylglyceride (16:1_18:1)	Diglycerides		HMDB0007131	0.01	0.03	0.01	0.01	0.01	0.01	0.01	0.2	0.15	0.25	NA	NA	NA	NA	NA	NA	NA	NA	NA	NA
DG(17:0_17:1)	Diacylglyceride (17:0_17:1)	Diglycerides			0.008	0.03	0.008	0.008	0.1	0.008	0.008	0.1	0.14	0.25	0.008	0.008	0.008	0.007	0.01	0.008	0.008	0.008	0.008	0.01
DG(17:0_18:1)	Diacylglyceride (17:0_18:1)	Diglycerides			0.003	0.02	0.03	0.003	0.07	0.003	0.003	0.05	0.008	0.02	0.003	0.003	0.003	0.0000007	0.000003	0.003	0.003	0.003	0.0000008	0.000003
DG(18:1_18:2)	Diacylglyceride (18:1_18:2)	Diglycerides		HMDB0007219	0.02	0.08	0.2	0.02	0.2	0.02	0.02	0.3	0.08	0.16	0.02	0.02	0.02	0.0002	0.0006	0.02	0.02	0.02	0.0003	0.0006
DG(18:1_18:3)	Diacylglyceride (18:1_18:3)	Diglycerides		HMDB0007221, HMDB0007276	0.02	0.03	0.05	0.001	0.1	0.03	0.001	0.1	0.2	0.32	0.001	0.001	0.05	0.0004	0.0009	0.001	0.001	0.05	0.001	0.002
DG(18:1_18:4)	Diacylglyceride (18:1_18:4)	Diglycerides		HMDB0007334	0.002	0.02	0.03	0.002	0.07	0.002	0.002	0.07	0.09	0.18	0.002	0.002	0.002	0.0000009	0.000004	0.002	0.002	0.002	0.0000009	0.000003
DG(18:1_20:1)	Diacylglyceride (18:1_20:1)	Diglycerides		HMDB0007224	0.002	0.008	0.02	0.002	0.03	0.002	0.002	0.03	0.09	0.18	0.002	0.002	0.002	0.0001	0.0004	0.002	0.002	0.002	0.0002	0.0004
DG(18:1_20:2)	Diacylglyceride (18:1_20:2)	Diglycerides		HMDB0007225	0.008	0.08	0.2	0.008	0.3	0.008	0.008	0.2	0.0005	0.003	0.008	0.008	0.008	0.0000000001	0.000000001	0.008	0.008	0.008	0.0000000002	0.000000001
DG(18:1_20:3)	Diacylglyceride (18:1_20:3)	Diglycerides		HMDB0007227	0.002	0.02	0.05	0.02	0.08	0.002	0.002	0.05	0.00000009	0.000002	0.002	0.002	0.002	1.8E-23	1.4E-21	0.002	0.002	0.002	1.6E-23	9.5E-22
DG(18:1_20:4)	Diacylglyceride (18:1_20:4)	Diglycerides		HMDB0007228	0.006	0.007	0.006	0.006	0.06	0.006	0.006	0.006	0.33	0.46	0.006	0.006	0.006	0.33	0.39	0.006	0.006	0.006	0.36	0.4
DG(18:1_22:5)	Diacylglyceride (18:1_22:5)	Diglycerides		HMDB0007236	0.0002	0.0007	0.0002	0.0002	0.003	0.0002	0.0002	0.003	0.61	0.74	0.0002	0.0002	0.0002	0.08	0.12	0.0002	0.0002	0.0002	0.09	0.12
DG(18:1_22:6)	Diacylglyceride (18:1_22:6)	Diglycerides		HMDB0007237	0.001	0.02	0.03	0.001	0.05	0.001	0.001	0.08	0.0003	0.001	0.001	0.001	0.001	0.00000000000007	0.000000000002	0.001	0.001	0.001	0.00000000000008	0.000000000001
DG(18:2_18:2)	Diacylglyceride (18:2_18:2)	Diglycerides		HMDB0007248	0.04	0.06	0.08	0.01	0.3	0.03	0.001	0.2	0.02	0.05	0.04	0.001	0.05	0.0008	0.002	0.03	0.001	0.05	0.0001	0.0004
DG(18:2_18:3)	Diacylglyceride (18:2_18:3)	Diglycerides		HMDB0007250, HMDB0007277	0.07	0.07	0.1	0.06	0.3	0.07	0.001	0.3	0.01	0.03	0.07	0.001	0.1	0.002	0.004	0.05	0.001	0.08	0.0001	0.0002
DG(18:2_18:4)	Diacylglyceride (18:2_18:4)	Diglycerides		HMDB0007335	0.001	0.07	0.1	0.001	0.3	0.001	0.001	0.1	0.0002	0.001	0.001	0.001	0.001	0.000000001	0.000000007	0.001	0.001	0.001	0.0000000009	0.000000006
DG(18:2_20:0)	Diacylglyceride (18:2_20:0)	Diglycerides		HMDB0007252	0.004	0.05	0.1	0.004	0.2	0.004	0.004	0.1	0.00008	0.0006	0.004	0.004	0.004	0.0000000000002	0.000000000003	0.004	0.004	0.004	0.0000000000002	0.000000000002
DG(18:2_20:4)	Diacylglyceride (18:2_20:4)	Diglycerides		HMDB0007257	0.003	0.03	0.05	0.003	0.09	0.003	0.003	0.1	0.07	0.14	0.003	0.003	0.003	0.000001	0.000004	0.003	0.003	0.003	0.000001	0.000004
DG(18:3_18:3)	Diacylglyceride (18:3_18:3)	Diglycerides		HMDB0007279, HMDB0007278, HMDB0007308, HMDB0007307	0.03	0.03	0.07	0.002	0.1	0.03	0.002	0.08	0.08	0.16	0.03	0.002	0.04	0.02	0.03	0.03	0.002	0.06	0.02	0.03
DG(21:0_22:6)	Diacylglyceride (21:0_22:6)	Diglycerides			0.006	0.03	0.03	0.006	0.1	0.006	0.006	0.1	0.59	0.72	0.006	0.006	0.06	0.007	0.01	0.006	0.006	0.006	0.0008	0.002
DG(22:1_22:2)	Diacylglyceride (22:1_22:2)	Diglycerides		HMDB0007639	0.003	0.02	0.03	0.003	0.06	0.003	0.003	0.07	0.19	0.31	0.003	0.003	0.003	0.0003	0.0007	0.003	0.003	0.003	0.0003	0.0006
DG-O(16:0_20:4)	Diacylglyceride O-(16:0_18:1)	Diglycerides			0.02	0.06	0.02	0.02	0.2	0.02	0.02	0.3	0.09	0.17	0.02	0.02	0.02	0.02	0.03	0.02	0.02	0.02	0.01	0.02
DG-O(18:2_18:2)	Diacylglyceride O-(16:0_20:4)	Diglycerides			0.0008	0.07	0.09	0.0008	0.2	0.0008	0.0008	0.2	0.002	0.009	0.0008	0.0008	0.0008	0.0000000000009	0.00000000002	0.0008	0.0008	0.0008	0.0000000000008	0.00000000001
Hex2Cer(d18:1/14:0)	Dihexosylceramide (d18:1/14:0)	Dihexosylceramides			0.2	1	0.2	0.2	3.3	0.2	0.2	3.2	0.67	0.79	0.2	0.2	0.2	0.008	0.02	0.2	0.2	0.2	0.008	0.01
Hex2Cer(d18:1/16:0)	Dihexosylceramide (d18:1/16:0)	Dihexosylceramides		HMDB0004833, HMDB0006750	0.05	0.6	1.4	0.05	2.4	0.7	0.05	1.8	0.27	0.41	0.05	0.05	0.7	0.000007	0.00002	0.05	0.05	0.05	0.00000004	0.0000002
Hex2Cer(d18:1/18:0)	Dihexosylceramide (d18:1/18:0)	Dihexosylceramides		HMDB0004834, HMDB0011591	0.09	0.6	1.3	0.09	2.2	0.09	0.09	1.2	0.001	0.005	0.09	0.09	0.09	0.0000009	0.000004	0.09	0.09	0.09	0.0000009	0.000003
Hex2Cer(d18:1/20:0)	Dihexosylceramide (d18:1/20:0)	Dihexosylceramides		HMDB0004835, HMDB0011593	0.06	0.4	0.06	0.06	1.6	0.06	0.06	1.3	0.47	0.62	0.06	0.06	0.06	0.003	0.007	0.06	0.06	0.06	0.003	0.006
Hex2Cer(d18:1/22:0)	Dihexosylceramide (d18:1/22:0)	Dihexosylceramides		HMDB0004836, HMDB0011594	0.04	0.4	0.6	0.04	1.1	0.2	0.04	1.4	0.12	0.23	0.04	0.04	0.04	0.0000009	0.000004	0.04	0.04	0.04	0.000001	0.000004
Hex2Cer(d18:1/24:0)	Dihexosylceramide (d18:1/24:0)	Dihexosylceramides		HMDB0004840, HMDB0011595	0.02	0.2	0.4	0.02	0.6	0.02	0.02	0.7	0.05	0.11	0.02	0.02	0.02	0.0000006	0.000002	0.02	0.02	0.02	0.0000005	0.000002
Hex2Cer(d18:1/24:1)	Dihexosylceramide (d18:1/24:1)	Dihexosylceramides		HMDB0004837, HMDB0004872	0.6	0.4	1	0.6	1.8	0.7	0.5	1.2	0.06	0.13	0.5	0.3	0.6	0.0000005	0.000002	0.3	0.03	0.7	0.00006	0.0002
Hex2Cer(d18:1/26:0)	Dihexosylceramide (d18:1/26:0)	Dihexosylceramides		HMDB0004839, HMDB0004874	0.003	0.06	0.09	0.003	0.2	0.02	0.003	0.2	0.06	0.13	0.003	0.003	0.003	0.00000001	0.00000007	0.003	0.003	0.03	0.000001	0.000004
Hex2Cer(d18:1/26:1)	Dihexosylceramide (d18:1/26:1)	Dihexosylceramides		HMDB0004838, HMDB0004873	0.03	0.1	0.03	0.03	0.7	0.03	0.03	0.4	0.16	0.27	0.03	0.03	0.03	0.02	0.03	0.03	0.03	0.03	0.02	0.03
Cer(d18:0/16:0)	Dihydroceramide (d18:0/18:0)	Dihydroceramides			3.7	4.7	3.7	3.7	3.7	3.7	3.7	40.7	0.33	0.46	NA	NA	NA	NA	NA	NA	NA	NA	NA	NA
Cer(d18:0/18:0(OH))	Dihydroceramide (d18:0/18:0(OH))	Dihydroceramides			0.5	4.1	7.7	0.5	16.6	0.5	0.5	13.7	0.001	0.005	0.5	0.5	0.5	0.0000000002	0.000000002	0.5	0.5	0.5	0.0000000003	0.000000002
Cer(d18:0/18:0)	Dihydroceramide (d18:0/18:0)	Dihydroceramides		HMDB0011761	0.003	0.02	0.04	0.003	0.06	0.02	0.003	0.05	0.001	0.005	0.003	0.003	0.03	0.00000000006	0.0000000006	0.003	0.003	0.04	0.0000000003	0.000000002
Cer(d18:0/20:0)	Dihydroceramide (d18:0/20:0)	Dihydroceramides		HMDB0011764	0.004	0.04	0.07	0.004	0.1	0.004	0.004	0.1	0.06	0.13	0.004	0.004	0.004	0.0000009	0.000004	0.004	0.004	0.07	0.0001	0.0003
Cer(d18:0/22:0)	Dihydroceramide (d18:0/22:0)	Dihydroceramides		HMDB0011765	0.04	0.07	0.1	0.03	0.2	0.07	0.002	0.2	0.001	0.005	0.002	0.002	0.07	0.000000004	0.00000003	0.002	0.002	0.08	0.0000001	0.0000005
Cer(d18:0/24:0)	Dihydroceramide (d18:0/24:0)	Dihydroceramides		HMDB0011768	0.02	0.1	0.2	0.02	0.3	0.02	0.02	0.3	0.003	0.01	0.02	0.02	0.2	0.00008	0.0002	0.02	0.02	0.02	0.000005	0.00002
Cer(d18:0/24:1)	Dihydroceramide (d18:0/24:1)	Dihydroceramides		HMDB0011769	0.09	0.07	0.2	0.009	0.3	0.09	0.009	0.2	0.05	0.1	0.009	0.009	0.1	0.009	0.02	0.09	0.009	0.1	0.02	0.03
Cer(d18:0/26:1(OH))	Dihydroceramide (d18:0/26:1(OH))	Dihydroceramides			0.2	1	0.2	0.2	4.1	0.2	0.2	3.2	0.23	0.36	0.2	0.2	0.2	0.006	0.01	0.2	0.2	0.2	0.005	0.008
AA	Arachidonic acid	Fatty Acids		HMDB0001043	3.2	1.2	3.1	2.4	4.8	2.9	1.9	7.7	0.49	0.63	4.4	1.9	5.5	0.001	0.002	2.2	1.5	4.7	0.002	0.003
DHA	Docosahexaenoic acid	Fatty Acids		HMDB0002183	0.6	0.3	0.4	0.2	0.7	0.5	0.01	1.3	0.93	0.96	0.9	0.4	1.3	0.00000007	0.0000004	0.8	0.3	1.5	0.00007	0.0002
EPA	Eicosapentaenoic acid	Fatty Acids		HMDB0001999	0.1	0.5	0.1	0.1	1.7	0.1	0.1	2.2	0.95	0.97	0.1	0.1	1.6	0.06	0.09	0.1	0.1	1.5	0.58	0.61
FA(12:0)	Dodecanoic acid	Fatty Acids		HMDB0000638	91.7	1798	91.7	91.7	3966	91.7	91.7	7187	0.84	0.91	91.7	91.7	4751	0.35	0.41	91.7	91.7	6666	0.29	0.34
FA(18:2)	Octadecadienoate	Fatty Acids		HMDB0062784, HMDB0005047, HMDB0062238, HMDB0005048, HMDB0029800, HMDB0006270, HMDB0003797, HMDB0000673	39	106	248	185	313	56.2	26.7	285	0.00005	0.0004	37.2	19.3	43.4	4.7E-22	2.3E-20	21.2	14.8	35	1.4E-23	9.5E-22
FA(20:1)	Eicosenoic acid	Fatty Acids		HMDB0034296, HMDB0002231	0.9	2.5	0.9	0.9	0.9	0.9	0.9	11.2	0.33	0.46	0.9	0.9	11.9	0.29	0.36	0.9	0.9	13.9	0.29	0.34
FA(20:3)	Eicosatrienoic acid	Fatty Acids		HMDB0002925	0.6	0.8	0.4	0.007	2.8	0.8	0.007	2.9	0.97	0.98	1.2	0.007	2.2	0.7	0.75	0.007	0.007	1.9	0.12	0.15
HexCer(d16:1/22:0)	Hexosylceramide (d16:1/22:0)	Hexosylceramides			0.06	0.2	0.06	0.06	0.9	0.06	0.06	0.7	0.63	0.75	0.06	0.06	0.06	0.04	0.07	0.06	0.06	0.06	0.04	0.06
HexCer(d16:1/24:0)	Hexosylceramide (d16:1/24:0)	Hexosylceramides			0.06	0.3	0.3	0.06	2	0.06	0.06	0.7	0.02	0.05	0.06	0.06	0.06	0.001	0.002	0.06	0.06	0.06	0.0009	0.002
HexCer(d18:1/14:0)	Hexosylceramide (d18:1/14:0)	Hexosylceramides		HMDB0012321	0.1	0.2	0.1	0.1	1.1	0.1	0.1	1	0.3	0.45	0.1	0.1	0.1	0.08	0.11	0.1	0.1	0.1	0.06	0.08
HexCer(d18:1/16:0)	Hexosylceramide (d18:1/16:0)	Hexosylceramides		HMDB0004971, HMDB0010708	0.3	0.6	0.3	0.3	3.1	0.3	0.3	3.6	0.61	0.73	0.3	0.3	0.3	0.17	0.23	0.3	0.3	0.3	0.15	0.18
HexCer(d18:1/18:0)	Hexosylceramide (d18:1/18:0)	Hexosylceramides		HMDB0010709, HMDB0004972	0.1	0.5	0.1	0.1	3	0.1	0.1	1.9	0.24	0.38	0.1	0.1	0.1	0.02	0.04	0.1	0.1	0.1	0.02	0.03
HexCer(d18:1/18:1)	Hexosylceramide (d18:1/18:1)	Hexosylceramides		HMDB0010714, HMDB0004970	0.2	0.07	0.2	0.1	0.5	0.2	0.1	0.3	0.21	0.34	0.2	0.1	0.3	0.17	0.22	0.1	0.1	0.3	0.009	0.01
HexCer(d18:1/20:0)	Hexosylceramide (d18:1/20:0)	Hexosylceramides		HMDB0010710, HMDB0004973	0.2	0.8	0.2	0.2	3.1	0.2	0.2	3	0.4	0.55	0.2	0.2	0.2	0.008	0.02	0.2	0.2	0.2	0.008	0.01
HexCer(d18:1/22:0)	Hexosylceramide (d18:1/22:0)	Hexosylceramides		HMDB0010711, HMDB0004974	2.3	1.7	3.7	0.2	7.1	2	0.2	4.2	0.004	0.01	2.3	0.2	3.6	0.07	0.11	2.1	0.2	3.2	0.01	0.02
HexCer(d18:1/23:0)	Hexosylceramide (d18:1/23:0)	Hexosylceramides			1.9	0.9	2.7	1.8	5.3	1.6	0.7	4.4	0.0007	0.003	1.8	1.3	3	0.0001	0.0004	1.5	1.1	2.9	0.00003	0.00008
HexCer(d18:1/24:0)	Hexosylceramide (d18:1/24:0)	Hexosylceramides		HMDB0004978	0.5	0.4	0.8	0.02	2	0.6	0.02	1.7	0.35	0.49	0.5	0.02	0.8	0.05	0.07	0.4	0.02	0.7	0.01	0.02
HexCer(d18:1/24:1)	Hexosylceramide (d18:1/24:1)	Hexosylceramides		HMDB0010712, HMDB0004975	29	7.8	29.4	18.7	53	26.3	16.9	37.5	0.34	0.47	30.9	22.8	43	0.68	0.72	30.2	19.6	47.8	0.87	0.88
HexCer(d18:1/26:0)	Hexosylceramide (d18:1/26:0)	Hexosylceramides		HMDB0004977	0.06	0.4	0.7	0.06	1.6	0.06	0.06	1	0.06	0.13	0.06	0.06	0.06	0.0003	0.0007	0.06	0.06	0.06	0.0003	0.0006
HexCer(d18:1/26:1)	Hexosylceramide (d18:1/26:1)	Hexosylceramides		HMDB0010713, HMDB0004976	0.3	0.2	0.3	0.02	0.7	0.3	0.02	0.7	0.54	0.68	0.2	0.02	0.3	0.004	0.008	0.2	0.02	0.3	0.007	0.01
HexCer(d18:2/16:0)	Hexosylceramide (d18:2/16:0)	Hexosylceramides			0.05	0.08	0.05	0.05	0.7	0.05	0.05	0.05	0.33	0.46	0.05	0.05	0.05	0.36	0.42	0.05	0.05	0.05	0.33	0.37
HexCer(d18:2/18:0)	Hexosylceramide (d18:2/18:0)	Hexosylceramides			0.04	0.2	0.04	0.04	0.7	0.04	0.04	0.6	0.06	0.12	0.04	0.04	0.04	0.003	0.006	0.04	0.04	0.04	0.003	0.005
HexCer(d18:2/20:0)	Hexosylceramide (d18:2/20:0)	Hexosylceramides			0.04	0.2	0.04	0.04	0.7	0.04	0.04	0.6	0.04	0.09	0.04	0.04	0.04	0.008	0.02	0.04	0.04	0.04	0.007	0.01
HexCer(d18:2/22:0)	Hexosylceramide (d18:2/22:0)	Hexosylceramides			0.1	1.1	1.7	0.1	4.9	0.1	0.1	2.7	0.02	0.04	0.1	0.1	0.1	0.0000007	0.000003	0.1	0.1	0.1	0.0000005	0.000002
HexCer(d18:2/23:0)	Hexosylceramide (d18:2/23:0)	Hexosylceramides			0.1	0.6	1.1	0.1	1.5	0.1	0.1	1.9	0.02	0.06	0.1	0.1	0.1	0.000008	0.00003	0.1	0.1	0.1	0.000008	0.00002
HexCer(d18:2/24:0)	Hexosylceramide (d18:2/24:0)	Hexosylceramides			0.2	0.5	0.2	0.2	3	0.2	0.2	2.6	0.55	0.69	0.2	0.2	0.2	0.18	0.23	0.2	0.2	0.2	0.18	0.21
Cortisol	Cortisol	Hormones and Related		HMDB00063	0.2	0.08	0.3	0.2	0.5	0.2	0.1	0.4	0.001	0.005	0.2	0.1	0.4	0.0001	0.0004	0.2	0.003	0.2	0.006	0.01
DHEAS	Dehydroepiandrosterone sulfate	Hormones and Related		HMDB01032	0.003	0.003	0.003	0.003	0.003	0.003	0.003	0.03	0.33	0.46	NA	NA	NA	NA	NA	NA	NA	NA	NA	NA
3-IAA	Indoleacetic acid	Indoles and Derivatives		HMDB0000197	2.2	1.2	2.7	1.8	5.4	2	1	5.8	0.006	0.02	1.9	1	4	0.007	0.01	2.3	1.5	4.3	0.21	0.25
3-IPA	Indolepropionic acid	Indoles and Derivatives		HMDB0002302	7.4	4.3	9.2	6	12.7	6.4	2	24.8	0.19	0.31	9.1	4.4	21.2	0.97	0.98	6.1	4.8	8.3	0.00003	0.00009
Indole	Indole	Indoles and Derivatives		HMDB0000738	9.3	202	432	281	506	9.3	9.3	504	0.000008	0.00009	9.3	9.3	9.3	5.5E-34	1.8E-31	9.3	9.3	9.3	5.5E-34	1.8E-31
Ind-SO4	Indoxyl sulfate	Indoles and Derivatives		HMDB0000682	38.3	28.8	1	0.0002	2.7	42.7	0.0002	58.6	0.02	0.04	52.9	30.8	90.5	0.00000006	0.0000003	39.2	2.8	100	0.0000006	0.000002
lysoPC a C14:0	Lysophosphatidylcholine a C14:0	Lysophosphatidylcholines		HMDB10379	0.4	0.4	0.7	0.07	0.8	0.7	0.07	1.2	1	1	0.7	0.07	0.9	0.3	0.36	0.07	0.07	0.7	0.01	0.02
lysoPC a C16:0	Lysophosphatidylcholine a C16:0	Lysophosphatidylcholines		HMDB10382, HMDB0061702	24.9	6.4	24.7	19	33.8	25	16.4	47.3	0.79	0.86	26.7	15.2	40.7	0.3	0.37	20.5	15.4	26.8	0.006	0.01
lysoPC a C16:1	Lysophosphatidylcholine a C16:1	Lysophosphatidylcholines		HMDB0010383	0.9	0.2	0.8	0.6	1.1	0.8	0.5	1.6	0.57	0.7	1.1	0.5	1.7	0.01	0.02	0.7	0.6	1	0.12	0.15
lysoPC a C17:0	Lysophosphatidylcholine a C17:0	Lysophosphatidylcholines		HMDB12108	1.3	0.4	1.3	1	1.8	1.3	0.8	3.1	0.68	0.79	1.3	0.6	1.7	0.75	0.79	1.2	0.9	1.8	0.37	0.41
lysoPC a C18:0	Lysophosphatidylcholine a C18:0	Lysophosphatidylcholines		HMDB10384, HMDB0011128	30.4	9.4	32.4	27.1	46.4	34	25.9	71.9	0.38	0.53	28.6	14.4	43.7	0.05	0.08	20.1	15	35.5	0.000002	0.000006
lysoPC a C18:1	Lysophosphatidylcholine a C18:1	Lysophosphatidylcholines		HMDB02815, HMDB0010385, HMDB0061701	9	3.6	7.9	6.5	11.2	8	5.5	13.1	0.7	0.8	14.4	6.7	22.7	0.000002	0.000008	9.2	6.1	12.9	0.12	0.15
lysoPC a C18:2	Lysophosphatidylcholine a C18:2	Lysophosphatidylcholines		HMDB10386, HMDB0061700	21.8	5.4	21.9	19.2	31.2	22.8	15.9	41.1	0.92	0.96	23.7	12	30.9	0.75	0.79	17.5	11.8	30.3	0.0002	0.0004
lysoPC a C20:3	Lysophosphatidylcholine a C20:3	Lysophosphatidylcholines		HMDB10394, HMDB0010393	0.8	0.2	0.8	0.6	1.1	0.8	0.5	1.3	0.57	0.7	1	0.5	1.2	0.06	0.09	0.7	0.5	1.1	0.009	0.01
lysoPC a C20:4	Lysophosphatidylcholine a C20:4	Lysophosphatidylcholines		HMDB10395, HMDB0010396	1	0.3	1.1	0.9	1.4	0.9	0.6	1.6	0.04	0.08	1.3	0.6	1.6	0.17	0.23	0.8	0.6	1.4	0.0001	0.0003
lysoPC a C24:0	Lysophosphatidylcholine a C24:0	Lysophosphatidylcholines		HMDB10405	0.2	0.09	0.2	0.2	0.3	0.2	0.02	0.4	0.26	0.4	0.2	0.02	0.3	0.31	0.38	0.2	0.02	0.3	0.007	0.01
lysoPC a C26:0	Lysophosphatidylcholine a C26:0	Lysophosphatidylcholines		HMDB0029205	0.3	0.2	0.3	0.03	0.4	0.3	0.03	0.9	0.99	1	0.3	0.03	0.5	0.44	0.5	0.3	0.03	0.4	0.12	0.14
lysoPC a C26:1	Lysophosphatidylcholine a C26:1	Lysophosphatidylcholines		HMDB0029220	0.02	0.1	0.2	0.02	0.3	0.2	0.02	0.6	0.9	0.94	0.02	0.02	0.3	0.04	0.07	0.02	0.02	0.2	0.0009	0.002
lysoPC a C28:0	Lysophosphatidylcholine a C28:0	Lysophosphatidylcholines		HMDB29206	0.8	0.3	0.9	0.6	1.1	0.9	0.6	2.9	0.44	0.59	0.7	0.5	1	0.11	0.15	0.7	0.5	0.9	0.004	0.007
lysoPC a C28:1	Lysophosphatidylcholine a C28:1	Lysophosphatidylcholines		HMDB0029221	0.4	0.1	0.4	0.3	0.5	0.4	0.2	0.9	0.93	0.96	0.4	0.2	0.6	0.56	0.61	0.3	0.2	0.5	0.01	0.02
Hypoxanthine	Hypoxanthine	Nucleobases and Related		HMDB0000157	0.02	2	0.2	0.02	0.4	0.02	0.02	2.2	0.43	0.57	0.02	0.02	0.2	0.00006	0.0002	0.02	0.02	15.5	0.08	0.1
Xanthine	Xanthine	Nucleobases and Related		HMDB0000292	0.1	0.7	0.3	0.1	0.5	0.1	0.008	1.2	0.01	0.03	0.008	0.008	0.1	0.000000001	0.000000009	0.08	0.008	5.4	0.0007	0.001
PC aa C24:0	Phosphatidylcholine aa C24:0	Phosphatidylcholines			0.003	0.02	0.003	0.003	0.04	0.003	0.003	0.07	0.78	0.86	0.003	0.003	0.04	0.08	0.11	0.003	0.003	0.04	0.36	0.4
PC aa C26:0	Phosphatidylcholine aa C26:0	Phosphatidylcholines			0.08	0.1	0.08	0.08	0.08	0.08	0.08	0.8	0.33	0.46	NA	NA	NA	NA	NA	NA	NA	NA	NA	NA
PC aa C28:1	Phosphatidylcholine aa C28:1	Phosphatidylcholines		HMDB0007867, HMDB0007899	0.3	0.08	0.3	0.2	0.4	0.3	0.2	0.6	0.84	0.91	0.3	0.2	0.5	0.1	0.14	0.3	0.2	0.4	0.51	0.54
PC aa C30:0	Phosphatidylcholine aa C30:0	Phosphatidylcholines		HMDB0007934, HMDB0007869, HMDB0007965	1.1	0.3	1.1	0.8	1.5	1.2	0.7	2.2	0.07	0.14	1.2	0.7	1.8	0.24	0.31	1	0.9	1.7	0.54	0.58
PC aa C30:2	Phosphatidylcholine aa C30:2	Phosphatidylcholines		HMDB0007999	0.9	0.2	0.9	0.7	1.2	1	0.6	1.8	0.59	0.72	0.8	0.5	1.2	0.23	0.29	0.7	0.5	1	0.00001	0.00004
PC aa C32:1	Phosphatidylcholine aa C32:1	Phosphatidylcholines		HMDB0007872, HMDB0007873, HMDB0008097, HMDB0007969	0.8	0.2	0.7	0.5	0.8	0.7	0.4	1.1	0.43	0.57	1	0.5	1.6	0.00006	0.0002	0.8	0.6	1	0.004	0.006
PC aa C32:2	Phosphatidylcholine aa C32:2	Phosphatidylcholines		HMDB0008002, HMDB0007874	0.2	0.04	0.2	0.2	0.3	0.2	0.1	0.3	0.23	0.36	0.2	0.1	0.3	0.41	0.46	0.2	0.1	0.3	0.11	0.13
PC aa C32:3	Phosphatidylcholine aa C32:3	Phosphatidylcholines		HMDB0007876	0.07	0.02	0.07	0.06	0.1	0.06	0.04	0.1	0.38	0.52	0.07	0.03	0.1	0.76	0.8	0.06	0.04	0.1	0.2	0.23
PC aa C34:1	Phosphatidylcholine aa C34:1	Phosphatidylcholines		HMDB0007971, HMDB08100, HMDB0008035, HMDB0007972, HMDB0008003	44.1	19.4	37.3	28.5	56.4	35.1	22.8	47.6	0.53	0.67	67.1	37.2	132	0.0000003	0.000001	50.8	32.3	69.7	0.0001	0.0003
PC aa C34:2	Phosphatidylcholine aa C34:2	Phosphatidylcholines		HMDB07973, HMDB0008101, HMDB0008133, HMDB0008005, HMDB0008004	185	41.1	193	149	286	175	114	239	0.02	0.06	213	125	334	0.37	0.43	172	135	224	0.03	0.04
PC aa C34:3	Phosphatidylcholine aa C34:3	Phosphatidylcholines		HMDB08006, HMDB0007974, HMDB0007975	1.9	0.4	2	1.5	3	2	1.1	2.8	0.14	0.24	1.8	1	2.8	0.03	0.04	1.7	1.3	1.9	0.00005	0.0001
PC aa C34:4	Phosphatidylcholine aa C34:4	Phosphatidylcholines		HMDB0007883, HMDB0007976	0.1	0.02	0.1	0.08	0.1	0.1	0.05	0.2	0.3	0.45	0.1	0.05	0.1	0.09	0.13	0.09	0.07	0.1	0.01	0.02
PC aa C36:0	Phosphatidylcholine aa C36:0	Phosphatidylcholines		HMDB0008265, HMDB0008036, HMDB0008525, HMDB0007886	0.1	0.1	0.2	0.04	0.3	0.2	0.1	0.7	0.42	0.56	0.04	0.002	0.1	0.00001	0.00004	0.07	0.02	0.1	0.00001	0.00004
PC aa C36:1	Phosphatidylcholine aa C36:1	Phosphatidylcholines		HMDB08038, HMDB0008069, HMDB0007978, HMDB0008102	5.2	2.4	4.9	3.7	6.1	4.4	3.3	6.9	0.09	0.18	8.7	3.9	14.9	0.000005	0.00002	5.7	3.6	8.7	0.008	0.01
PC aa C36:2	Phosphatidylcholine aa C36:2	Phosphatidylcholines		HMDB08039, HMDB0008070, HMDB08135, HMDB0007979	101	17.5	106	83.3	126	102	79.8	122	0.24	0.37	102	58.4	129	0.17	0.22	78.8	62	128	0.0004	0.0008
PC aa C36:3	Phosphatidylcholine aa C36:3	Phosphatidylcholines		HMDB08105, HMDB0007980, HMDB0007981, HMDB0008040	10.5	2.2	10.6	8.8	13.7	10	6.5	14.3	0.22	0.35	12.4	6.2	17.4	0.21	0.27	9.4	7.9	13.2	0.02	0.03
PC aa C36:4	Phosphatidylcholine aa C36:4	Phosphatidylcholines		HMDB07982, HMDB0008107, HMDB0008138, HMDB0008234, HMDB0008429, HMDB0008170, HMDB0008138, HMDB0008042, HMDB0008203, HMDB0008106	7.3	1.6	8	6.8	10.7	6.4	4.3	8.1	0.00008	0.0006	8.9	4.6	12.5	0.43	0.48	7	5.3	10.1	0.02	0.03
PC aa C36:5	Phosphatidylcholine aa C36:5	Phosphatidylcholines		HMDB07984, HMDB0008015	1	0.3	1.3	1.1	1.9	0.8	0.6	1.1	0.0000000002	0.00000002	1.1	0.6	1.6	0.001	0.003	0.9	0.7	1.5	0.0000003	0.000001
PC aa C36:6	Phosphatidylcholine aa C36:6	Phosphatidylcholines		HMDB0008206, HMDB0007892	0.1	0.04	0.2	0.1	0.2	0.1	0.07	0.2	0.00000007	0.000002	0.1	0.05	0.2	0.00000003	0.0000002	0.09	0.07	0.1	0.00000000001	0.0000000001
PC aa C38:0	Phosphatidylcholine aa C38:0	Phosphatidylcholines		HMDB0007893, HMDB0008528, HMDB0008043, HMDB0008755, HMDB0008267, HMDB0007985	0.4	0.4	0.5	0.2	0.8	0.6	0.3	2.8	0.07	0.14	0.2	0.1	0.4	0.0000000007	0.000000005	0.2	0.1	0.4	0.00000002	0.0000001
PC aa C38:3	Phosphatidylcholine aa C38:3	Phosphatidylcholines		HMDB0008020, HMDB0008046, HMDB0008047	1	0.2	1	0.7	1.2	0.9	0.5	1.2	0.44	0.59	1.1	0.5	1.6	0.02	0.04	0.8	0.6	1.5	0.48	0.51
PC aa C38:4	Phosphatidylcholine aa C38:4	Phosphatidylcholines		HMDB0008048, HMDB0008112, HMDB0008113, HMDB0007988	3.2	0.7	3.4	2.7	4.8	2.8	1.9	3.5	0.0005	0.003	3.8	1.9	5.2	0.34	0.4	2.9	2	5.2	0.02	0.03
PC aa C38:5	Phosphatidylcholine aa C38:5	Phosphatidylcholines		HMDB0007990, HMDB0007989, HMDB0008050, HMDB0008114	0.8	0.2	0.8	0.6	1.1	0.7	0.5	0.9	0.004	0.01	1	0.5	1.3	0.06	0.09	0.8	0.6	1.4	0.67	0.7
PC aa C38:6	Phosphatidylcholine aa C38:6	Phosphatidylcholines		HMDB0008725, HMDB0008116, HMDB0008434, HMDB0007991, HMDB0008147, HMDB0008083, HMDB0008499	0.3	0.06	0.3	0.2	0.4	0.2	0.1	0.4	0.05	0.1	0.3	0.2	0.4	0.05	0.08	0.3	0.2	0.4	0.93	0.94
PC aa C40:1	Phosphatidylcholine aa C40:1	Phosphatidylcholines		HMDB0008084, HMDB0008052, HMDB0008117, HMDB0007993, HMDB0008275	0.06	0.04	0.07	0.006	0.09	0.07	0.006	0.2	0.19	0.32	0.006	0.006	0.07	0.0001	0.0004	0.006	0.006	0.07	0.001	0.002
PC aa C40:2	Phosphatidylcholine aa C40:2	Phosphatidylcholines		HMDB0008308, HMDB0008276	0.09	0.03	0.1	0.06	0.1	0.1	0.06	0.2	0.26	0.4	0.07	0.03	0.1	0.00005	0.0001	0.05	0.04	0.09	0.000001	0.000004
PC aa C40:3	Phosphatidylcholine aa C40:3	Phosphatidylcholines		HMDB0008278, HMDB0008277, HMDB0008086, HMDB0008119	0.09	0.03	0.1	0.06	0.1	0.1	0.05	0.2	0.53	0.67	0.08	0.04	0.1	0.03	0.05	0.06	0.04	0.1	0.0001	0.0003
PC aa C40:4	Phosphatidylcholine aa C40:4	Phosphatidylcholines		HMDB0008279, HMDB0008628, HMDB0008054	0.1	0.02	0.1	0.07	0.1	0.08	0.05	0.1	0.14	0.24	0.1	0.05	0.2	0.32	0.39	0.08	0.06	0.1	0.08	0.11
PC aa C40:5	Phosphatidylcholine aa C40:5	Phosphatidylcholines		HMDB0008056, HMDB0008055, HMDB0008120	0.2	0.06	0.2	0.2	0.3	0.2	0.1	0.3	0.02	0.06	0.3	0.1	0.4	0.04	0.06	0.2	0.1	0.4	0.78	0.8
PC aa C40:6	Phosphatidylcholine aa C40:6	Phosphatidylcholines		HMDB08057, HMDB0008089	0.2	0.06	0.2	0.2	0.3	0.2	0.1	0.5	0.56	0.69	0.2	0.1	0.3	0.86	0.88	0.2	0.1	0.4	0.22	0.25
PC aa C42:0	Phosphatidylcholine aa C42:0	Phosphatidylcholines		HMDB0008537, HMDB0008760, HMDB0008282, HMDB0008058	0.01	0.005	0.02	0.01	0.02	0.02	0.009	0.04	0.93	0.96	0.01	0.007	0.02	0.002	0.004	0.009	0.008	0.01	0.0000006	0.000002
PC aa C42:1	Phosphatidylcholine aa C42:1	Phosphatidylcholines		HMDB0008762, HMDB0008124, HMDB0008283, HMDB0008538, HMDB0008059	0.02	0.005	0.02	0.01	0.02	0.02	0.009	0.04	0.48	0.63	0.02	0.008	0.02	0.39	0.45	0.01	0.01	0.02	0.0005	0.001
PC aa C42:2	Phosphatidylcholine aa C42:2	Phosphatidylcholines		HMDB0008157, HMDB0008795, HMDB0008125, HMDB0008763, HMDB0008092, HMDB0008316, HMDB0008794, HMDB0008602, HMDB0008284, HMDB0008348, HMDB0008539, HMDB0011330, HMDB0008570	0.03	0.007	0.03	0.02	0.04	0.03	0.02	0.06	0.34	0.48	0.03	0.02	0.04	0.55	0.6	0.02	0.02	0.04	0.002	0.003
PC aa C42:4	Phosphatidylcholine aa C42:4	Phosphatidylcholines		HMDB0008191	0.02	0.007	0.02	0.02	0.03	0.02	0.01	0.05	0.77	0.85	0.02	0.009	0.03	0.02	0.04	0.02	0.01	0.03	0.00005	0.0001
PC aa C42:5	Phosphatidylcholine aa C42:5	Phosphatidylcholines		HMDB08287	0.02	0.006	0.02	0.02	0.03	0.02	0.01	0.04	0.66	0.78	0.02	0.009	0.03	0.92	0.93	0.02	0.01	0.03	0.02	0.03
PC aa C42:6	Phosphatidylcholine aa C42:6	Phosphatidylcholines		HMDB0008288	0.03	0.007	0.03	0.02	0.04	0.03	0.01	0.07	0.87	0.93	0.03	0.02	0.04	0.9	0.92	0.02	0.02	0.04	0.03	0.05
PC ae C30:0	Phosphatidylcholine ae C30:0	Phosphatidylcholines		HMDB0013341	0.5	0.09	0.5	0.4	0.6	0.5	0.3	0.7	0.49	0.64	0.5	0.2	0.6	0.36	0.42	0.4	0.3	0.6	0.0003	0.0006
PC ae C30:1	Phosphatidylcholine ae C30:1	Phosphatidylcholines		HMDB0013402, HMDB0013403	11.4	2.7	11.8	7.9	15	11.3	6.7	19.3	0.72	0.82	12.6	6.7	17.8	0.51	0.56	10.6	8.2	16.9	0.36	0.4
PC ae C30:2	Phosphatidylcholine ae C30:2	Phosphatidylcholines		HMDB0013410	0.06	0.01	0.06	0.05	0.07	0.06	0.04	0.1	0.96	0.98	0.05	0.04	0.08	0.11	0.15	0.05	0.04	0.07	0.0002	0.0005
PC ae C32:1	Phosphatidylcholine ae C32:1	Phosphatidylcholines		HMDB0013404, HMDB0007896, HMDB0007994	0.5	0.1	0.4	0.3	0.5	0.5	0.3	0.7	0.3	0.45	0.5	0.3	0.8	0.01	0.02	0.4	0.4	0.7	0.64	0.66
PC ae C32:2	Phosphatidylcholine ae C32:2	Phosphatidylcholines		HMDB0013411	0.3	0.06	0.3	0.2	0.4	0.3	0.1	0.4	0.04	0.08	0.3	0.1	0.4	0.78	0.81	0.2	0.2	0.4	0.007	0.01
PC ae C34:0	Phosphatidylcholine ae C34:0	Phosphatidylcholines		HMDB0013405	0.1	0.03	0.1	0.1	0.2	0.1	0.07	0.2	0.69	0.79	0.1	0.07	0.2	0.27	0.33	0.1	0.09	0.2	0.007	0.01
PC ae C34:1	Phosphatidylcholine ae C34:1	Phosphatidylcholines		HMDB0013426	1.4	0.3	1.3	1	1.6	1.4	0.8	2.1	0.54	0.68	1.7	0.9	2.4	0.002	0.003	1.4	1.1	2	0.35	0.39
PC ae C34:2	Phosphatidylcholine ae C34:2	Phosphatidylcholines		HMDB0011151	2.1	0.5	2.2	1.7	3.2	2.1	1.2	3.1	0.36	0.5	2.2	1.2	3.1	0.83	0.86	1.7	1.3	3.6	0.005	0.008
PC ae C34:3	Phosphatidylcholine ae C34:3	Phosphatidylcholines		HMDB0013413	1.2	0.5	1.2	0.9	2.2	1.3	0.9	2.6	0.23	0.36	1.2	0.6	2.2	0.84	0.87	1	0.8	3	0.44	0.47
PC ae C36:0	Phosphatidylcholine ae C36:0	Phosphatidylcholines		HMDB13406, HMDB0013417	0.06	0.02	0.07	0.06	0.08	0.06	0.04	0.2	0.53	0.67	0.06	0.03	0.07	0.003	0.006	0.04	0.03	0.07	0.00000008	0.0000004
PC ae C36:1	Phosphatidylcholine ae C36:1	Phosphatidylcholines		HMDB0013427, HMDB0013414	2	0.5	2	1.2	3.3	2.3	1.3	3.7	0.23	0.36	2	1.1	2.9	0.49	0.54	1.7	1.4	2.5	0.02	0.03
PC ae C36:2	Phosphatidylcholine ae C36:2	Phosphatidylcholines		HMDB0013418, HMDB0013428, HMDB0011243	2	0.4	2	1.6	2.9	2.2	1.2	3.7	0.92	0.96	2.1	1.1	2.8	0.35	0.42	1.9	1.5	2.8	0.11	0.13
PC ae C36:3	Phosphatidylcholine ae C36:3	Phosphatidylcholines		HMDB0013429, HMDB0013425	0.8	0.2	0.8	0.6	1.1	0.8	0.5	1.2	0.97	0.98	0.9	0.5	1.3	0.48	0.53	0.7	0.6	1.5	0.15	0.18
PC ae C36:4	Phosphatidylcholine ae C36:4	Phosphatidylcholines		HMDB0013435, HMDB0013407	0.4	0.1	0.4	0.3	0.6	0.4	0.2	0.7	0.94	0.96	0.4	0.2	0.7	0.75	0.79	0.3	0.3	0.8	0.05	0.07
PC ae C36:5	Phosphatidylcholine ae C36:5	Phosphatidylcholines		HMDB0013415, HMDB0011220	0.1	0.04	0.1	0.1	0.2	0.1	0.08	0.2	1	1	0.2	0.08	0.2	0.76	0.8	0.1	0.09	0.3	0.12	0.15
PC ae C38:0	Phosphatidylcholine ae C38:0	Phosphatidylcholines		HMDB0013408, HMDB0013419	0.06	0.02	0.06	0.05	0.07	0.05	0.03	0.1	0.03	0.07	0.07	0.04	0.09	0.16	0.21	0.06	0.05	0.08	0.46	0.5
PC ae C38:1	Phosphatidylcholine ae C38:1	Phosphatidylcholines		HMDB0013419, HMDB0013408	3.5	1.7	4.2	2.6	6.1	5.4	3.6	9.9	0.0008	0.004	2.5	1.4	3.8	0.00000009	0.0000004	1.9	1.6	3.5	0.00000002	0.0000001
PC ae C38:2	Phosphatidylcholine ae C38:2	Phosphatidylcholines		HMDB0013416, HMDB0013430	2.5	1.1	2.8	1.8	4	3.2	1.9	8.7	0.05	0.11	1.9	1	2.6	0.000004	0.00001	1.6	1.3	2.6	0.000002	0.000006
PC ae C38:3	Phosphatidylcholine ae C38:3	Phosphatidylcholines		HMDB0013436, HMDB0013431	0.7	0.2	0.8	0.5	1	0.8	0.4	1.4	0.87	0.93	0.7	0.3	0.9	0.005	0.009	0.5	0.4	0.8	0.00001	0.00004
PC ae C38:4	Phosphatidylcholine ae C38:4	Phosphatidylcholines		HMDB0013420	0.4	0.1	0.5	0.3	0.6	0.4	0.2	0.7	0.02	0.05	0.3	0.2	0.5	0.00004	0.0001	0.3	0.2	0.4	0.00000001	0.00000007
PC ae C38:5	Phosphatidylcholine ae C38:5	Phosphatidylcholines		HMDB11253, HMDB0013432	0.2	0.05	0.2	0.2	0.3	0.2	0.1	0.3	0.08	0.16	0.2	0.1	0.3	0.29	0.36	0.2	0.1	0.3	0.00007	0.0002
PC ae C38:6	Phosphatidylcholine ae C38:6	Phosphatidylcholines		HMDB0013409	0.09	0.03	0.09	0.07	0.1	0.09	0.06	0.1	0.69	0.8	0.1	0.05	0.2	0.17	0.22	0.08	0.06	0.2	0.31	0.36
PC ae C40:1	Phosphatidylcholine ae C40:1	Phosphatidylcholines		HMDB0013433	0.1	0.04	0.1	0.08	0.2	0.1	0.07	0.3	0.05	0.12	0.1	0.04	0.1	0.003	0.006	0.08	0.05	0.1	0.0002	0.0004
PC ae C40:2	Phosphatidylcholine ae C40:2	Phosphatidylcholines		HMDB0013437	0.2	0.08	0.3	0.1	0.3	0.3	0.2	0.6	0.007	0.02	0.2	0.1	0.3	0.005	0.009	0.2	0.1	0.3	0.00007	0.0002
PC ae C40:3	Phosphatidylcholine ae C40:3	Phosphatidylcholines		HMDB0013445, HMDB0013446	0.3	0.07	0.3	0.2	0.4	0.3	0.2	0.5	0.55	0.68	0.3	0.1	0.4	0.02	0.04	0.2	0.1	0.3	0.000001	0.000005
PC ae C40:4	Phosphatidylcholine ae C40:4	Phosphatidylcholines		HMDB0013442	0.2	0.05	0.2	0.2	0.3	0.2	0.1	0.3	0.42	0.57	0.2	0.1	0.3	0.05	0.07	0.1	0.1	0.2	0.00002	0.00005
PC ae C40:5	Phosphatidylcholine ae C40:5	Phosphatidylcholines		HMDB0013444	0.1	0.02	0.1	0.08	0.2	0.1	0.06	0.2	0.4	0.54	0.1	0.06	0.1	0.42	0.47	0.09	0.07	0.1	0.005	0.008
PC ae C40:6	Phosphatidylcholine ae C40:6	Phosphatidylcholines		HMDB0013422	0.06	0.01	0.06	0.05	0.08	0.05	0.03	0.07	0.45	0.59	0.07	0.04	0.09	0.01	0.02	0.06	0.04	0.1	0.65	0.68
PC ae C42:0	Phosphatidylcholine ae C42:0	Phosphatidylcholines		HMDB0013423	0.006	0.01	0.006	0.006	0.006	0.006	0.006	0.08	0.33	0.46	NA	NA	NA	NA	NA	NA	NA	NA	NA	NA
PC ae C42:1	Phosphatidylcholine ae C42:1	Phosphatidylcholines		HMDB0013434, HMDB0013447	0.04	0.01	0.04	0.03	0.06	0.04	0.02	0.1	0.5	0.65	0.03	0.02	0.04	0.0007	0.002	0.02	0.02	0.04	0.000005	0.00002
PC ae C42:2	Phosphatidylcholine ae C42:2	Phosphatidylcholines		HMDB0013438	0.04	0.02	0.04	0.02	0.05	0.06	0.04	0.1	0.000002	0.00002	0.03	0.02	0.04	0.005	0.01	0.02	0.02	0.04	0.0002	0.0004
PC ae C42:3	Phosphatidylcholine ae C42:3	Phosphatidylcholines		HMDB0013458, HMDB0013459	0.04	0.01	0.05	0.03	0.06	0.06	0.03	0.1	0.002	0.008	0.04	0.02	0.05	0.04	0.07	0.03	0.03	0.05	0.0001	0.0003
PC ae C42:5	Phosphatidylcholine ae C42:5	Phosphatidylcholines		HMDB0013451	0.009	0.05	0.09	0.009	0.1	0.09	0.009	0.2	0.45	0.6	0.009	0.009	0.1	0.37	0.43	0.009	0.009	0.1	0.01	0.02
PC ae C44:3	Phosphatidylcholine ae C44:3	Phosphatidylcholines		HMDB0013449, HMDB0013452	0.02	0.009	0.03	0.02	0.04	0.03	0.02	0.06	0.3	0.45	0.02	0.01	0.03	0.00002	0.00006	0.02	0.01	0.03	0.0000002	0.000001
PC ae C44:4	Phosphatidylcholine ae C44:4	Phosphatidylcholines		HMDB0013455, HMDB0013453, HMDB0013460	0.01	0.005	0.02	0.01	0.02	0.01	0.001	0.03	0.44	0.59	0.01	0.001	0.02	0.18	0.23	0.01	0.001	0.02	0.004	0.007
PC ae C44:5	Phosphatidylcholine ae C44:5	Phosphatidylcholines		HMDB0013456	0.01	0.003	0.01	0.01	0.02	0.01	0.006	0.02	0.13	0.23	0.01	0.006	0.02	0.07	0.11	0.01	0.008	0.02	0.000004	0.00001
PC ae C44:6	Phosphatidylcholine ae C44:6	Phosphatidylcholines		HMDB0013450, HMDB0013457	0.003	0.004	0.003	0.003	0.003	0.003	0.003	0.04	0.33	0.46	NA	NA	NA	NA	NA	NA	NA	NA	NA	NA
SM (OH) C14:1	Hydroxysphingomyelin C14:1	Sphingomyelins		HMDB0013462	0.7	0.2	0.8	0.7	1.1	0.8	0.4	1.1	0.31	0.46	0.7	0.4	1	0.05	0.07	0.6	0.5	1.1	0.00005	0.0001
SM (OH) C16:1	Hydroxysphingomyelin C16:1	Sphingomyelins		HMDB0013463	0.5	0.1	0.5	0.4	0.7	0.5	0.3	0.7	0.47	0.61	0.5	0.3	0.5	0.006	0.01	0.4	0.3	0.7	0.0004	0.0009
SM (OH) C22:1	Hydroxysphingomyelin C22:1	Sphingomyelins		HMDB0013466	0.9	0.2	1	0.7	1.6	1	0.4	1.3	0.21	0.34	0.9	0.6	1.3	0.04	0.07	0.7	0.5	1.3	0.0003	0.0007
SM (OH) C22:2	Hydroxysphingomyelin C22:2	Sphingomyelins		HMDB0013467	0.4	0.1	0.4	0.3	0.6	0.5	0.2	0.6	0.53	0.67	0.5	0.3	0.7	0.97	0.97	0.4	0.3	0.6	0.03	0.04
SM (OH) C24:1	Hydroxysphingomyelin C24:1	Sphingomyelins		HMDB0013469	0.1	0.05	0.2	0.1	0.3	0.2	0.07	0.4	1	1	0.1	0.08	0.2	0.002	0.004	0.1	0.09	0.2	0.002	0.004
SM C16:0	Sphingomyelin C16:0	Sphingomyelins		HMDB0061712, HMDB0010169	7.9	2	8.7	7.1	11.6	8.9	4.9	13.3	0.53	0.67	7.5	4.3	9.8	0.02	0.03	5.5	4.7	9.7	0.0000006	0.000002
SM C16:1	Sphingomyelin C16:1	Sphingomyelins			0.05	0.02	0.08	0.07	0.1	0.05	0.03	0.09	0.000003	0.00004	0.04	0.03	0.06	0.0000000002	0.000000002	0.03	0.03	0.05	0.00000000000009	0.000000000001
SM C18:0	Sphingomyelin C18:0	Sphingomyelins		HMDB01348	2.1	0.6	2.3	1.8	3.3	2.3	1.4	4	0.74	0.83	2.2	1.3	2.8	0.06	0.09	1.5	1.1	2.9	0.00005	0.0001
SM C18:1	Sphingomyelin C18:1	Sphingomyelins		HMDB0012100, HMDB0012101	0.05	0.01	0.05	0.04	0.07	0.05	0.03	0.08	0.22	0.35	0.05	0.03	0.08	0.36	0.42	0.04	0.03	0.06	0.00008	0.0002
SM C20:2	Sphingomyelin C20:2	Sphingomyelins			0.01	0.005	0.01	0.005	0.02	0.01	0.004	0.02	0.2	0.33	0.01	0.004	0.02	0.19	0.25	0.007	0.0004	0.02	0.008	0.01
SM C24:0	Sphingomyelin C24:0	Sphingomyelins		HMDB0011697	2.5	0.6	2.8	1.9	3.6	2.7	1.2	4.4	0.94	0.96	2.4	1.3	3.4	0.05	0.08	1.9	1.4	3	0.00003	0.00009
SM C24:1	Sphingomyelin C24:1	Sphingomyelins		HMDB0012107	2.9	0.7	2.9	1.8	3.8	3.1	1.2	4.5	0.76	0.85	3	1.8	4.1	0.82	0.85	2.2	1.7	3.5	0.005	0.008
SM C26:0	Sphingomyelin C26:0	Sphingomyelins		HMDB0011698	0.03	0.01	0.04	0.03	0.05	0.04	0.01	0.09	0.68	0.79	0.03	0.01	0.04	0.02	0.03	0.03	0.02	0.05	0.003	0.006
SM C26:1	Sphingomyelin C26:1	Sphingomyelins		HMDB0013461	0.05	0.01	0.05	0.04	0.06	0.05	0.02	0.1	0.77	0.85	0.04	0.03	0.06	0.17	0.23	0.03	0.02	0.06	0.002	0.003
TG(14:0_32:2)	Triacylglyceride (14:0_32:2)	Triglycerides		HMDB0042281, HMDB0042280,HMDB0095332	0.002	0.009	0.002	0.002	0.03	0.002	0.002	0.03	0.47	0.62	0.002	0.002	0.002	0.02	0.03	0.002	0.002	0.002	0.02	0.03
TG(14:0_34:0)	Triacylglyceride (14:0_34:0)	Triglycerides		HMDB0068866, HMDB0108556	0.01	0.02	0.01	0.01	0.01	0.01	0.01	0.1	0.33	0.46	NA	NA	NA	NA	NA	NA	NA	NA	NA	NA
TG(14:0_34:1)	Triacylglyceride (14:0_34:1)	Triglycerides		HMDB0042275	0.2	0.2	0.1	0.006	0.2	0.2	0.006	0.4	0.05	0.12	0.5	0.006	1.1	0.001	0.002	0.2	0.006	0.5	0.04	0.05
TG(14:0_34:2)	Triacylglyceride (14:0_34:2)	Triglycerides		HMDB0042282, HMDB0042136, HMDB0042078, HMDB0042310, HMDB0042311	0.003	0.06	0.03	0.003	0.06	0.1	0.003	0.2	0.08	0.16	0.003	0.003	0.2	0.55	0.6	0.003	0.003	0.1	0.04	0.05
TG(14:0_34:3)	Triacylglyceride (14:0_34:3)	Triglycerides		HMDB0042316, HMDB0042073, HMDB0042079, HMDB0042144, HMDB0042137	0.01	0.07	0.01	0.01	0.01	0.06	0.01	0.2	0.0006	0.003	0.2	0.01	0.3	0.00000004	0.0000002	0.01	0.01	0.1	0.004	0.008
TG(14:0_35:1)	Triacylglyceride (14:0_35:1)	Triglycerides		HMDB0042102, HMDB0042805	0.003	0.02	0.003	0.003	0.04	0.003	0.003	0.07	0.31	0.46	0.003	0.003	0.1	0.57	0.61	0.003	0.003	0.003	0.09	0.12
TG(14:0_35:2)	Triacylglyceride (14:0_35:2)	Triglycerides		HMDB0042108	0.002	0.02	0.002	0.002	0.03	0.009	0.002	0.04	0.01	0.04	0.002	0.002	0.04	0.25	0.31	0.03	0.002	0.06	0.0007	0.002
TG(14:0_36:1)	Triacylglyceride (14:0_36:1)	Triglycerides		HMDB0042161, HMDB0042276, HMDB0042305, HMDB0042074, HMDB0042132	0.002	0.05	0.002	0.002	0.03	0.002	0.002	0.1	0.51	0.65	0.1	0.002	0.2	0.04	0.06	0.002	0.002	0.002	0.003	0.005
TG(14:0_36:2)	Triacylglyceride (14:0_36:2)	Triglycerides		HMDB0062639, HMDB0042166, HMDB0042312, HMDB0042081, HMDB0042138, HMDB0042284	0.01	0.1	0.01	0.01	0.01	0.01	0.01	0.1	0.33	0.46	0.2	0.01	0.4	0.0000000003	0.000000003	0.1	0.01	0.2	0.00008	0.0002
TG(14:0_36:3)	Triacylglyceride (14:0_36:3)	Triglycerides		HMDB0042167, HMDB0042174, HMDB0042376, HMDB0042291, HMDB0042146, HMDB0042140, HMDB0042175, HMDB0042526	0.0003	0.03	0.03	0.02	0.04	0.0003	0.0003	0.09	0.0007	0.003	0.0003	0.0003	0.2	0.00002	0.00007	0.0003	0.0003	0.0003	4.7E-30	7.5E-28
TG(14:0_36:4)	Triacylglyceride (14:0_36:4)	Triglycerides		HMDB0042384, HMDB0042377, HMDB0042313, HMDB0042082, HMDB0042146, HMDB0042140, HMDB0042175, HMDB0042526	0.05	0.04	0.02	0.001	0.03	0.05	0.02	0.08	0.0003	0.002	0.1	0.05	0.2	0.00000008	0.0000004	0.07	0.04	0.1	0.000001	0.000004
TG(14:0_38:4)	Triacylglyceride (14:0_38:4)	Triglycerides		HMDB0042176, HMDB0042170, HMDB0042762, HMDB0042142, HMDB0042373, HMDB0042785	0.01	0.007	0.01	0.0006	0.02	0.004	0.0006	0.02	0.08	0.15	0.02	0.0006	0.03	0.07	0.11	0.01	0.0006	0.01	0.34	0.38
TG(14:0_38:5)	Triacylglyceride (14:0_38:5)	Triglycerides		HMDB0042792, HMDB0042386, HMDB0042380, HMDB0042594, HMDB0042587, HMDB0042523, HMDB0042177, HMDB0042322, HMDB0042148, HMDB0042143	0.003	0.003	0.003	0.003	0.003	0.003	0.003	0.03	0.33	0.46	NA	NA	NA	NA	NA	NA	NA	NA	NA	NA
TG(14:0_40:5)	Triacylglyceride (14:0_39:3)	Triglycerides			0.003	0.04	0.003	0.003	0.3	0.003	0.003	0.06	0.33	0.47	0.003	0.003	0.003	0.01	0.02	0.003	0.003	0.003	0.01	0.02
TG(16:0_28:2)	Triacylglyceride (16:0_28:2)	Triglycerides		HMDB0044030	0.003	0.006	0.003	0.003	0.03	0.003	0.003	0.03	0.56	0.69	NA	NA	NA	NA	NA	0.003	0.003	0.003	0.33	0.37
TG(16:0_30:2)	Triacylglyceride (16:0_30:2)	Triglycerides		HMDB0047771, HMDB0042996, HMDB0043192	0.01	0.07	0.01	0.01	0.1	0.01	0.01	0.3	0.09	0.17	0.01	0.01	0.01	0.08	0.12	0.01	0.01	0.01	0.09	0.12
TG(16:0_32:1)	Triacylglyceride (16:0_32:1)	Triglycerides		HMDB05359, HMDB0044726	0.2	0.3	0.1	0.01	0.3	0.2	0.01	0.7	0.85	0.91	0.4	0.01	1.2	0.01	0.02	0.2	0.01	0.5	0.78	0.8
TG(16:0_32:2)	Triacylglyceride (16:0_32:2)	Triglycerides		HMDB05376, HMDB0047772, HMDB0047773, HMDB0042136	0.004	0.04	0.04	0.004	0.06	0.004	0.004	0.1	0.9	0.95	0.004	0.004	0.1	0.02	0.03	0.004	0.004	0.004	0.00006	0.0002
TG(16:0_32:3)	Triacylglyceride (16:0_32:3)	Triglycerides		HMDB0047778, HMDB0042144, HMDB0042137	0.1	0.06	0.04	0.01	0.08	0.1	0.08	0.2	0.000000005	0.0000002	0.2	0.06	0.3	0.000000007	0.00000004	0.1	0.02	0.2	0.0001	0.0004
TG(16:0_33:1)	Triacylglyceride (16:0_33:1)	Triglycerides		HMDB0043026, HMDB0043027	0.001	0.06	0.07	0.001	0.1	0.001	0.001	0.2	0.001	0.006	0.001	0.001	0.2	0.005	0.01	0.001	0.001	0.2	0.000000003	0.00000002
TG(16:0_33:2)	Triacylglyceride (16:0_33:2)	Triglycerides		HMDB0043032	0.002	0.02	0.002	0.002	0.04	0.002	0.002	0.09	0.64	0.76	0.002	0.002	0.002	0.003	0.006	0.002	0.002	0.002	0.003	0.006
TG(16:0_34:0)	Triacylglyceride (16:0_34:0)	Triglycerides		HMDB0063117, HMDB0066203, HMDB0067687, HMDB0106373, HMDB0110300, HMDB0108576	0.2	0.3	0.1	0.07	0.3	0.3	0.001	0.8	0.84	0.91	0.4	0.001	1.4	0.74	0.79	0.001	0.001	0.3	0.000007	0.00002
TG(16:0_34:1)	Triacylglyceride (16:0_34:1)	Triglycerides		HMDB05374, HMDB05360, HMDB0045532	2.1	2.1	1	0.6	1.8	2.2	1.1	3.5	0.0000001	0.000003	5	1.8	9.9	0.0000000002	0.000000002	2.4	1.6	4.2	0.000000005	0.00000003
TG(16:0_34:2)	Triacylglyceride (16:0_34:2)	Triglycerides		HMDB05362, HMDB05377	0.7	0.4	0.3	0.2	0.5	0.8	0.5	1.2	0.0000000002	0.00000002	1.2	0.4	2.1	0.000000008	0.00000005	0.6	0.3	1.2	0.00003	0.00008
TG(16:0_34:3)	Triacylglyceride (16:0_34:3)	Triglycerides		HMDB05379, HMDB10417	0.9	0.5	0.5	0.3	1	1.1	0.7	1.5	0.00000003	0.0000008	1.6	0.6	3	0.00000009	0.0000004	0.8	0.4	1.7	0.001	0.002
TG(16:0_34:4)	Triacylglyceride (16:0_34:4)	Triglycerides		HMDB0044074, HMDB0044067, HMDB0047775, HMDB0042146, HMDB0042140, HMDB0043907, HMDB0044074, HMDB0044067	0.07	0.05	0.02	0.001	0.05	0.07	0.03	0.1	0.00007	0.0005	0.1	0.05	0.3	0.0000004	0.000002	0.08	0.04	0.1	0.000008	0.00003
TG(16:0_35:1)	Triacylglyceride (16:0_35:1)	Triglycerides		HMDB0043028, HMDB0044523	0.1	0.1	0.09	0.06	0.1	0.2	0.002	0.3	0.17	0.28	0.3	0.1	0.6	0.000000004	0.00000003	0.2	0.002	0.3	0.51	0.54
TG(16:0_35:2)	Triacylglyceride (16:0_35:2)	Triglycerides		HMDB0011700	0.01	0.08	0.01	0.01	0.1	0.01	0.01	0.2	0.03	0.08	0.1	0.01	0.3	0.00000004	0.0000002	0.1	0.01	0.2	0.00007	0.0002
TG(16:0_35:3)	Triacylglyceride (16:0_35:3)	Triglycerides		HMDB0011701, HMDB0043035, HMDB0043029	0.06	0.03	0.03	0.002	0.08	0.07	0.04	0.1	0.0002	0.001	0.09	0.03	0.2	0.00004	0.0001	0.06	0.03	0.2	0.0003	0.0007
TG(16:0_36:2)	Triacylglyceride (16:0_36:2)	Triglycerides		HMDB05382, HMDB05369, HMDB05378	0.8	0.8	0.5	0.3	0.8	0.7	0.3	1.2	0.02	0.06	2.2	0.6	4.4	0.000000002	0.00000001	1.3	0.8	1.8	0.000000007	0.00000004
TG(16:0_36:3)	Triacylglyceride (16:0_36:3)	Triglycerides		HMDB05384, HMDB0043927, HMDB0043934, HMDB0047783, HMDB0043895, HMDB0043901	0.4	0.3	0.3	0.1	0.4	0.5	0.3	0.8	0.00000002	0.0000005	0.8	0.3	1.4	0.00000002	0.00000009	0.4	0.2	1	0.00008	0.0002
TG(16:0_36:4)	Triacylglyceride (16:0_36:4)	Triglycerides		HMDB05390, HMDB05363	0.5	0.4	0.3	0.2	0.5	0.5	0.3	0.7	0.0000005	0.000007	1.1	0.4	1.9	0.00000000006	0.0000000007	0.6	0.4	1.2	0.00000005	0.0000002
TG(16:0_36:5)	Triacylglyceride (16:0_36:5)	Triglycerides		HMDB05380, HMDB0044131, HMDB0047784, HMDB0044270, HMDB0044263, HMDB0043909, HMDB0042148, HMDB0042143	0.3	0.2	0.2	0.1	0.3	0.3	0.2	0.5	0.0001	0.0008	0.6	0.2	0.9	0.00000003	0.0000002	0.3	0.2	0.8	0.0003	0.0007
TG(16:0_36:6)	Triacylglyceride (16:0_36:6)	Triglycerides		HMDB0044298, HMDB0044291, HMDB0044494, HMDB0044487, HMDB0044271, HMDB0044077, HMDB0047790, HMDB0047785, HMDB0042149	0.5	0.2	0.4	0.3	0.6	0.5	0.3	0.7	0.01	0.03	0.8	0.3	1.3	0.000002	0.000007	0.5	0.3	1.4	0.001	0.002
TG(16:0_37:3)	Triacylglyceride (16:0_37:3)	Triglycerides			0.003	0.009	0.003	0.003	0.03	0.003	0.003	0.04	0.1	0.18	NA	NA	NA	NA	NA	0.003	0.003	0.003	0.36	0.4
TG(16:0_38:1)	Triacylglyceride (16:0_38:1)	Triglycerides		HMDB05381, HMDB05368	0.001	0.008	0.001	0.001	0.03	0.001	0.001	0.03	0.19	0.31	0.001	0.001	0.001	0.09	0.13	0.001	0.001	0.001	0.08	0.11
TG(16:0_38:2)	Triacylglyceride (16:0_38:2)	Triglycerides		HMDB05383, HMDB05388	0.001	0.04	0.02	0.001	0.04	0.001	0.001	0.06	0.004	0.01	0.001	0.001	0.2	0.07	0.1	0.001	0.001	0.001	0.00000000000009	0.000000000002
TG(16:0_38:3)	Triacylglyceride (16:0_38:3)	Triglycerides		HMDB05389, HMDB0044279, HMDB0044475,HMDB0044071, HMDB0043929, HMDB0043923	0.0008	0.02	0.02	0.01	0.04	0.0008	0.0008	0.07	0.002	0.008	0.0008	0.0008	0.1	0.000003	0.00001	0.0008	0.0008	0.0008	4.5E-24	3.6E-22
TG(16:0_38:4)	Triacylglyceride (16:0_38:4)	Triglycerides		HMDB05370, HMDB0043904, HMDB0044503, HMDB0044482, HMDB0044286, HMDB0044119	0.01	0.05	0.02	0.007	0.04	0.0006	0.0006	0.09	0.004	0.01	0.1	0.0006	0.2	0.44	0.49	0.0006	0.0006	0.1	0.000000002	0.00000001
TG(16:0_38:5)	Triacylglyceride (16:0_38:5)	Triglycerides		HMDB05385, HMDB0043937, HMDB0044259, HMDB0043910, HMDB0043905, HMDB0044072, HMDB0044510	0.001	0.01	0.001	0.001	0.03	0.001	0.001	0.05	0.56	0.69	0.001	0.001	0.001	0.003	0.007	0.001	0.001	0.001	0.003	0.005
TG(16:0_38:7)	Triacylglyceride (16:0_38:7)	Triglycerides		HMDB0067816, HMDB0063700, HMDB0065998, HMDB0110609	0.002	0.005	0.002	0.002	0.02	0.002	0.002	0.03	0.73	0.83	0.002	0.002	0.002	0.08	0.12	0.002	0.002	0.002	0.09	0.12
TG(16:0_40:6)	Triacylglyceride (16:0_40:6)	Triglycerides		HMDB0044134, HMDB0044129, HMDB0044268, HMDB0043939, HMDB0044161, HMDB0044519	0.002	0.004	0.002	0.002	0.02	0.002	0.002	0.03	0.51	0.65	0.002	0.002	0.002	0.33	0.39	0.002	0.002	0.002	0.36	0.4
TG(16:0_40:7)	Triacylglyceride (16:0_40:7)	Triglycerides		HMDB0067085, HMDB0067834, HMDB0063773, HMDB0044296, HMDB0044135, HMDB0044274, HMDB0044269, HMDB0044492	0.002	0.003	0.002	0.002	0.03	0.002	0.002	0.002	0.33	0.46	0.002	0.002	0.002	0.36	0.42	NA	NA	NA	NA	NA
TG(16:0_40:8)	Triacylglyceride (16:0_40:8)	Triglycerides		HMDB05392, HMDB0044498, HMDB0044493, HMDB0044302, HMDB0044297, HMDB0044275, HMDB0044520, HMDB0044384, HMDB0005392, HMDB0044552, HMDB0044546	0.002	0.004	0.002	0.002	0.03	0.002	0.002	0.02	0.96	0.98	0.002	0.002	0.002	0.33	0.39	0.002	0.002	0.002	0.36	0.4
TG(16:1_28:0)	Triacylglyceride (16:1_28:0)	Triglycerides		HMDB0042069	0.003	0.01	0.003	0.003	0.05	0.003	0.003	0.003	0.08	0.15	0.003	0.003	0.003	0.08	0.12	0.003	0.003	0.003	0.09	0.12
TG(16:1_32:0)	Triacylglyceride (16:1_32:0)	Triglycerides		HMDB05359, HMDB0042304	0.007	0.01	0.007	0.007	0.08	0.007	0.007	0.08	0.57	0.7	0.007	0.007	0.007	0.18	0.23	0.007	0.007	0.007	0.18	0.21
TG(16:1_32:1)	Triacylglyceride (16:1_32:1)	Triglycerides		HMDB0044888, HMDB05376	0.004	0.01	0.004	0.004	0.06	0.004	0.004	0.004	0.04	0.08	0.004	0.004	0.004	0.04	0.07	0.004	0.004	0.004	0.04	0.06
TG(16:1_33:1)	Triacylglyceride (16:1_33:1)	Triglycerides		HMDB0043200, HMDB0043201	0.003	0.01	0.003	0.003	0.07	0.003	0.003	0.05	0.01	0.04	0.003	0.003	0.003	0.001	0.003	0.003	0.003	0.003	0.0009	0.002
TG(16:1_34:0)	Triacylglyceride (16:1_34:0)	Triglycerides		HMDB05374, HMDB0042305	0.002	0.03	0.01	0.002	0.04	0.002	0.002	0.07	0.85	0.91	0.002	0.002	0.2	0.2	0.25	0.002	0.002	0.002	0.001	0.002
TG(16:1_34:1)	Triacylglyceride (16:1_34:1)	Triglycerides		HMDB0044889, HMDB05377, HMDB0045688	0.2	0.2	0.1	0.01	0.2	0.01	0.01	0.3	0.07	0.14	0.4	0.01	0.9	0.0008	0.002	0.3	0.01	0.6	0.11	0.14
TG(16:1_34:2)	Triacylglyceride (16:1_34:2)	Triglycerides		HMDB05433, HMDB0047912, HMDB0005379	0.004	0.03	0.02	0.004	0.07	0.004	0.004	0.1	0.88	0.93	0.004	0.004	0.004	0.001	0.002	0.004	0.004	0.004	0.001	0.002
TG(16:1_34:3)	Triacylglyceride (16:1_34:3)	Triglycerides		HMDB05435, HMDB0044074, HMDB0044067, HMDB0042313	0.007	0.05	0.02	0.003	0.05	0.0001	0.0001	0.08	0.001	0.005	0.0001	0.0001	0.2	0.06	0.09	0.0001	0.0001	0.1	0.0000002	0.0000009
TG(16:1_36:1)	Triacylglyceride (16:1_36:1)	Triglycerides		HMDB05378, HMDB0046458, HMDB0045689, HMDB05423	0.01	0.04	0.01	0.01	0.01	NA	NA	NA	NA	NA	0.01	0.01	0.2	0.001	0.003	NA	NA	NA	NA	NA
TG(16:1_36:2)	Triacylglyceride (16:1_36:2)	Triglycerides		HMDB05438, HMDB05425, HMDB05434	0.06	0.1	0.05	0.02	0.08	0.002	0.002	0.1	0.00007	0.0005	0.2	0.002	0.5	0.3	0.37	0.1	0.002	0.2	0.11	0.14
TG(16:1_36:3)	Triacylglyceride (16:1_36:3)	Triglycerides		HMDB05440, HMDB0047921, HMDB0048494, HMDB0048487, HMDB0044063	0.001	0.03	0.02	0.01	0.04	0.001	0.001	0.07	0.003	0.009	0.001	0.001	0.1	0.000006	0.00002	0.001	0.001	0.1	0.000000005	0.00000003
TG(16:1_36:4)	Triacylglyceride (16:1_36:4)	Triglycerides		HMDB05446, HMDB05380	0.03	0.03	0.01	0.001	0.03	0.02	0.01	0.06	0.03	0.07	0.08	0.01	0.2	0.00001	0.00003	0.04	0.02	0.1	0.0001	0.0003
TG(16:1_36:5)	Triacylglyceride (16:1_36:5)	Triglycerides		HMDB05436, HMDB0048758, HMDB0048751, HMDB0042328, HMDB0042323, HMDB0047922, HMDB0048649, HMDB0044077	0.02	0.02	0.002	0.002	0.03	0.02	0.002	0.04	0.01	0.03	0.05	0.02	0.08	0.00000003	0.0000001	0.03	0.002	0.07	0.003	0.005
TG(16:1_38:3)	Triacylglyceride (16:1_38:3)	Triglycerides		HMDB0046079, HMDB05445, HMDB0045897	0.0004	0.004	0.0004	0.0004	0.01	0.0004	0.0004	0.01	0.9	0.95	0.0004	0.0004	0.0004	0.003	0.006	0.0004	0.0004	0.0004	0.003	0.006
TG(16:1_38:4)	Triacylglyceride (16:1_38:4)	Triglycerides		HMDB0046105, HMDB05426, HMDB0048768, HMDB0048922, HMDB0048637, HMDB0044072	0.0009	0.005	0.0009	0.0009	0.01	0.0009	0.0009	0.01	0.36	0.5	0.0009	0.0009	0.02	0.08	0.12	0.0009	0.0009	0.01	0.18	0.21
TG(16:1_38:5)	Triacylglyceride (16:1_38:5)	Triglycerides		HMDB05441, HMDB0048650, HMDB0048944, HMDB0048747, HMDB0048602, HMDB0048497, HMDB0044078, HMDB0044073	0.005	0.003	0.0002	0.0002	0.007	0.005	0.0002	0.02	0.07	0.15	0.005	0.0002	0.01	0.0002	0.0004	0.005	0.0002	0.007	0.003	0.006
TG(17:0_32:1)	Triacylglyceride (17:0_32:1)	Triglycerides			0.0003	0.02	0.02	0.0003	0.04	0.0003	0.0003	0.09	0.13	0.24	0.0003	0.0003	0.0003	0.0000009	0.000004	0.0003	0.0003	0.0003	0.000001	0.000004
TG(17:0_34:1)	Triacylglyceride (17:0_34:1)	Triglycerides			0.2	0.1	0.08	0.03	0.1	0.2	0.003	0.2	0.68	0.79	0.3	0.003	0.5	0.004	0.008	0.2	0.1	0.3	0.000000005	0.00000003
TG(17:0_34:2)	Triacylglyceride (17:0_34:2)	Triglycerides			0.002	0.04	0.02	0.002	0.03	0.02	0.002	0.1	0.11	0.2	0.002	0.002	0.1	0.01	0.02	0.002	0.002	0.1	0.0000004	0.000002
TG(17:0_34:3)	Triacylglyceride (17:0_34:3)	Triglycerides			0.07	0.05	0.04	0.004	0.07	0.09	0.04	0.2	0.00005	0.0004	0.1	0.004	0.2	0.0004	0.0009	0.07	0.004	0.2	0.003	0.006
TG(17:0_36:3)	Triacylglyceride (17:0_36:3)	Triglycerides			0.003	0.01	0.003	0.003	0.03	0.003	0.003	0.05	0.05	0.1	0.003	0.003	0.003	0.36	0.42	0.003	0.003	0.003	0.33	0.37
TG(17:0_36:4)	Triacylglyceride (17:0_36:4)	Triglycerides			0.0002	0.02	0.02	0.006	0.03	0.0002	0.0002	0.05	0.001	0.005	0.0002	0.0002	0.0002	2.6E-27	4.1E-25	0.0002	0.0002	0.1	0.0000000006	0.000000004
TG(17:1_34:1)	Triacylglyceride (17:1_34:1)	Triglycerides			0.004	0.06	0.004	0.004	0.07	0.004	0.004	0.08	0.7	0.8	0.1	0.004	0.3	0.005	0.01	0.004	0.004	0.1	0.24	0.28
TG(17:1_34:2)	Triacylglyceride (17:1_34:2)	Triglycerides			0.0009	0.009	0.0009	0.0009	0.02	0.0009	0.0009	0.04	0.47	0.62	0.0009	0.0009	0.0009	0.009	0.02	0.0009	0.0009	0.0009	0.009	0.01
TG(17:1_34:3)	Triacylglyceride (17:1_34:3)	Triglycerides			0.002	0.009	0.002	0.002	0.03	0.002	0.002	0.04	0.16	0.27	0.002	0.002	0.002	0.17	0.23	0.002	0.002	0.002	0.15	0.18
TG(17:1_36:3)	Triacylglyceride (17:1_36:3)	Triglycerides			0.0002	0.005	0.006	0.0002	0.01	0.0002	0.0002	0.02	0.06	0.13	0.0002	0.0002	0.0002	0.0000000002	0.000000002	0.0002	0.0002	0.0002	0.0000000001	0.000000001
TG(17:1_36:4)	Triacylglyceride (17:1_36:4)	Triglycerides			0.0003	0.005	0.006	0.0003	0.01	0.0003	0.0003	0.02	0.13	0.23	0.0003	0.0003	0.0003	0.00000007	0.0000004	0.0003	0.0003	0.0003	0.00000007	0.0000003
TG(17:1_36:5)	Triacylglyceride (17:1_36:5)	Triglycerides			0.009	0.006	0.0006	0.0006	0.01	0.009	0.0006	0.01	0.002	0.008	0.01	0.0006	0.02	0.00001	0.00004	0.01	0.0006	0.02	0.0005	0.001
TG(17:2_34:2)	Triacylglyceride (17:2_34:2)	Triglycerides			0.0002	0.004	0.0002	0.0002	0.01	0.0002	0.0002	0.01	0.32	0.46	0.007	0.0002	0.02	0.14	0.19	0.0002	0.0002	0.008	0.62	0.65
TG(17:2_34:3)	Triacylglyceride (17:2_34:3)	Triglycerides			0.01	0.009	0.004	0.0003	0.008	0.01	0.0003	0.02	0.0005	0.003	0.02	0.008	0.04	0.0000003	0.000001	0.01	0.007	0.02	0.00001	0.00003
TG(17:2_36:2)	Triacylglyceride (17:2_36:2)	Triglycerides			0.005	0.004	0.0002	0.0002	0.006	0.005	0.0002	0.008	0.0007	0.003	0.008	0.0002	0.02	0.0004	0.0009	0.005	0.0002	0.01	0.01	0.02
TG(17:2_36:3)	Triacylglyceride (17:2_36:3)	Triglycerides			0.003	0.003	0.0002	0.0002	0.005	0.004	0.0002	0.008	0.00001	0.0001	0.007	0.0002	0.01	0.00002	0.00006	0.003	0.0002	0.006	0.000009	0.00003
TG(17:2_36:4)	Triacylglyceride (17:2_36:4)	Triglycerides			0.004	0.005	0.002	0.0001	0.004	0.003	0.0001	0.008	0.27	0.41	0.009	0.0001	0.02	0.00005	0.0002	0.006	0.0001	0.01	0.004	0.007
TG(18:0_30:0)	Triacylglyceride (18:0_30:0)	Triglycerides		HMDB0108000, HMDB0108556, HMDB0108413, HMDB0108679	0.004	0.02	0.004	0.004	0.05	0.004	0.004	0.07	0.01	0.03	0.004	0.004	0.004	0.33	0.39	0.004	0.004	0.004	0.36	0.4
TG(18:0_32:0)	Triacylglyceride (18:0_32:0)	Triglycerides		HMDB05374, HMDB0044753	0.01	0.1	0.01	0.01	0.01	0.1	0.01	0.3	0.00005	0.0004	0.01	0.01	0.6	0.004	0.008	NA	NA	NA	NA	NA
TG(18:0_32:1)	Triacylglyceride (18:0_32:1)	Triglycerides		HMDB0044753, HMDB05374	0.006	0.07	0.006	0.006	0.006	0.006	0.006	0.1	0.0002	0.001	0.1	0.006	0.3	0.00006	0.0002	NA	NA	NA	NA	NA
TG(18:0_32:2)	Triacylglyceride (18:0_32:2)	Triglycerides		HMDB0044889, HMDB0047795, HMDB0047796, HMDB0042166	0.003	0.01	0.003	0.003	0.003	0.003	0.003	0.05	0.001	0.006	NA	NA	NA	NA	NA	NA	NA	NA	NA	NA
TG(18:0_34:2)	Triacylglyceride (18:0_34:2)	Triglycerides		HMDB05423, HMDB05369	0.1	0.1	0.05	0.002	0.09	0.2	0.002	0.3	0.03	0.08	0.2	0.002	0.4	0.11	0.15	0.002	0.002	0.2	0.12	0.15
TG(18:0_34:3)	Triacylglyceride (18:0_34:3)	Triglycerides		HMDB05425, HMDB0043934, HMDB0043927, HMDB0042163, HMDB0042169	0.2	0.1	0.07	0.05	0.1	0.2	0.1	0.3	0.0000000001	0.00000001	0.3	0.09	0.6	0.000000002	0.00000001	0.1	0.06	0.4	0.003	0.005
TG(18:0_36:1)	Triacylglyceride (18:0_36:1)	Triglycerides		HMDB05395, HMDB05368, HMDB0045559, HMDB0046333	0.01	0.05	0.01	0.01	0.01	NA	NA	NA	NA	NA	0.1	0.01	0.2	0.0004	0.0009	NA	NA	NA	NA	NA
TG(18:0_36:2)	Triacylglyceride (18:0_36:2)	Triglycerides		HMDB05403, HMDB05397, HMDB05424	0.1	0.1	0.07	0.002	0.1	0.1	0.002	0.2	0.85	0.91	0.3	0.002	0.6	0.08	0.11	0.1	0.002	0.2	0.33	0.37
TG(18:0_36:3)	Triacylglyceride (18:0_36:3)	Triglycerides		HMDB05405, HMDB0044769, HMDB0044762, HMDB0043929, HMDB0043923, HMDB0047806, HMDB0045079, HMDB0045080, HMDB0044923	0.1	0.1	0.01	0.01	0.1	0.2	0.1	0.3	0.0000000001	0.00000001	0.3	0.01	0.5	0.00000000009	0.0000000009	0.01	0.01	0.3	0.008	0.01
TG(18:0_36:4)	Triacylglyceride (18:0_36:4)	Triglycerides		HMDB05370, HMDB05411	0.1	0.1	0.05	0.03	0.1	0.1	0.0004	0.2	0.92	0.96	0.3	0.1	0.5	0.00000000005	0.0000000005	0.1	0.0004	0.3	0.05	0.07
TG(18:0_36:5)	Triacylglyceride (18:0_36:5)	Triglycerides		HMDB05426, HMDB0045093, HMDB0045086, HMDB0043937, HMDB0044959, HMDB0047807, HMDB0042178, HMDB0042173	0.1	0.06	0.05	0.02	0.07	0.1	0.07	0.1	0.000000001	0.00000007	0.2	0.07	0.3	0.00000000003	0.0000000003	0.1	0.06	0.3	0.00000005	0.0000003
TG(18:0_38:6)	Triacylglyceride (18:0_38:6)	Triglycerides		HMDB05412, HMDB0045298, HMDB0045109, HMDB0048498, HMDB0048493, HMDB0044961, HMDB0043939	0.01	0.009	0.005	0.0002	0.02	0.01	0.0002	0.02	0.88	0.93	0.02	0.0002	0.03	0.03	0.04	0.01	0.0002	0.03	0.67	0.69
TG(18:0_38:7)	Triacylglyceride (18:0_38:7)	Triglycerides		HMDB0063278, HMDB0067085, HMDB0110629, HMDB0068595	0.0005	0.001	0.0005	0.0005	0.0005	0.0005	0.0005	0.008	0.33	0.46	NA	NA	NA	NA	NA	NA	NA	NA	NA	NA
TG(18:1_26:0)	Triacylglyceride (18:1_26:0)	Triglycerides			0.0002	0.01	0.02	0.0002	0.04	0.0002	0.0002	0.06	0.008	0.02	0.0002	0.0002	0.0002	0.00000000004	0.0000000005	0.0002	0.0002	0.0002	0.00000000004	0.0000000004
TG(18:1_28:1)	Triacylglyceride (18:1_28:1)	Triglycerides		HMDB0042280, HMDB0042281	0.001	0.009	0.001	0.001	0.03	0.001	0.001	0.04	0.39	0.54	0.001	0.001	0.001	0.002	0.004	0.001	0.001	0.001	0.002	0.005
TG(18:1_30:0)	Triacylglyceride (18:1_30:0)	Triglycerides		HMDB0042130, HMDB0042131, HMDB0042997, HMDB0042998	0.3	0.3	0.2	0.01	0.2	0.3	0.1	0.6	0.004	0.01	0.7	0.2	1.6	0.000002	0.000007	0.4	0.01	0.5	0.03	0.04
TG(18:1_30:2)	Triacylglyceride (18:1_30:2)	Triglycerides		HMDB0047910, HMDB0047911	0.003	0.004	0.003	0.003	0.003	0.003	0.003	0.03	0.33	0.46	0.01	0.01	0.1	0.12	0.16	NA	NA	NA	NA	NA
TG(18:1_31:0)	Triacylglyceride (18:1_31:0)	Triglycerides		HMDB0043026, HMDB0043027	0.08	0.08	0.07	0.04	0.1	0.03	0.003	0.2	0.006	0.02	0.2	0.003	0.3	0.63	0.67	0.003	0.003	0.2	0.005	0.008
TG(18:1_32:0)	Triacylglyceride (18:1_32:0)	Triglycerides		HMDB05360, HMDB0042160, HMDB0042161, HMDB0010416	1.5	1.5	0.8	0.4	1.2	1.5	0.8	2.7	0.0000001	0.000002	3.6	1.2	7	0.0000000002	0.000000002	1.8	1.1	3.2	0.000000007	0.00000004
TG(18:1_32:1)	Triacylglyceride (18:1_32:1)	Triglycerides		HMDB0062639, HMDB05377, HMDB0047796, HMDB0047795	0.4	0.5	0.3	0.1	0.4	0.3	0.002	0.7	0.7	0.8	1.2	0.3	2.5	0.000000007	0.00000005	0.6	0.5	0.9	0.000000003	0.00000002
TG(18:1_32:2)	Triacylglyceride (18:1_32:2)	Triglycerides		HMDB05433, HMDB0048590, HMDB0047956, HMDB0047957, HMDB0047933, HMDB0047934, HMDB0042376	0.0008	0.03	0.03	0.01	0.07	0.0008	0.0008	0.09	0.0008	0.004	0.0008	0.0008	0.1	0.000001	0.000004	0.0008	0.0008	0.0008	1.3E-21	4.6E-20
TG(18:1_32:3)	Triacylglyceride (18:1_32:3)	Triglycerides		HMDB0042354, HMDB0042377, HMDB0042384, HMDB0042347, HMDB0047939, HMDB0047962	0.08	0.06	0.03	0.01	0.05	0.06	0.04	0.1	0.00000004	0.000001	0.1	0.06	0.3	0.000000000002	0.00000000003	0.1	0.06	0.2	0.000000000004	0.00000000005
TG(18:1_33:0)	Triacylglyceride (18:1_33:0)	Triglycerides		HMDB0043055, HMDB0043056	0.2	0.2	0.1	0.07	0.2	0.2	0.1	0.3	0.000005	0.00006	0.4	0.1	0.7	0.0000000002	0.000000002	0.2	0.1	0.4	0.0000002	0.0000009
TG(18:1_33:1)	Triacylglyceride (18:1_33:1)	Triglycerides		HMDB0043229, HMDB0011707, HMDB0043258, HMDB0043230	0.1	0.1	0.09	0.004	0.1	0.03	0.004	0.2	0.007	0.02	0.2	0.004	0.5	0.11	0.15	0.1	0.004	0.4	0.44	0.47
TG(18:1_33:2)	Triacylglyceride (18:1_33:2)	Triglycerides		HMDB0043235, HMDB0011708	0.001	0.01	0.007	0.001	0.04	0.001	0.001	0.04	0.51	0.65	0.001	0.001	0.001	0.001	0.002	0.001	0.001	0.001	0.0009	0.002
TG(18:1_33:3)	Triacylglyceride (18:1_33:3)	Triglycerides		HMDB0043243, HMDB0043265, HMDB0011709, HMDB0043236	0.03	0.02	0.001	0.001	0.03	0.02	0.001	0.04	0.03	0.08	0.05	0.001	0.07	0.00002	0.00006	0.03	0.02	0.07	0.00001	0.00003
TG(18:1_34:1)	Triacylglyceride (18:1_34:1)	Triglycerides		HMDB05382, HMDB05423, HMDB0045740	1.7	2	1.1	0.4	1.6	1.3	0.5	2.3	0.3	0.45	4.6	1.7	10.4	0.0000000005	0.000000004	2.6	1.8	4.2	0.000000004	0.00000002
TG(18:1_34:2)	Triacylglyceride (18:1_34:2)	Triglycerides		HMDB05384, HMDB05438	0.4	0.3	0.3	0.1	0.4	0.4	0.1	0.7	0.001	0.005	0.9	0.3	1.7	0.000000003	0.00000002	0.6	0.4	0.9	0.000000004	0.00000002
TG(18:1_34:3)	Triacylglyceride (18:1_34:3)	Triglycerides		HMDB05440, HMDB0042343, HMDB0042373, HMDB0044102, HMDB0044123, HMDB0044130, HMDB0044095, HMDB0048618	0.6	0.5	0.3	0.2	0.5	0.5	0.4	0.9	0.000004	0.00005	1.2	0.5	2.4	0.0000000001	0.000000001	0.7	0.5	1.5	0.000000008	0.00000004
TG(18:1_34:4)	Triacylglyceride (18:1_34:4)	Triglycerides		HMDB0048626, HMDB0048641, HMDB0048648, HMDB0048619, HMDB0042356, HMDB0042380, HMDB0042386, HMDB0042350, HMDB0044103, HMDB0044131, HMDB0047936, HMDB0047959	0.05	0.04	0.02	0.0005	0.04	0.03	0.02	0.07	0.007	0.02	0.1	0.04	0.2	0.0000005	0.000002	0.08	0.05	0.1	0.000002	0.000007
TG(18:1_35:2)	Triacylglyceride (18:1_35:2)	Triglycerides		HMDB0043266, HMDB0043237	0.03	0.07	0.04	0.02	0.08	0.001	0.001	0.09	0.0001	0.0007	0.1	0.001	0.3	0.9	0.91	0.001	0.001	0.2	0.0006	0.001
TG(18:1_35:3)	Triacylglyceride (18:1_35:3)	Triglycerides		HMDB0043267, HMDB0043238, HMDB0043261, HMDB0043232	0.0007	0.03	0.02	0.008	0.05	0.0007	0.0007	0.07	0.005	0.02	0.0007	0.0007	0.1	0.0007	0.002	0.0007	0.0007	0.0007	2.7E-20	7.8E-19
TG(18:1_36:0)	Triacylglyceride (18:1_36:0)	Triglycerides		HMDB05395, HMDB05381	0.01	0.06	0.01	0.01	0.01	NA	NA	NA	NA	NA	0.1	0.01	0.2	0.000007	0.00002	NA	NA	NA	NA	NA
TG(18:1_36:1)	Triacylglyceride (18:1_36:1)	Triglycerides		HMDB05403, HMDB0045741, HMDB05383, HMDB0046508	0.2	0.3	0.1	0.01	0.3	0.1	0.01	0.4	0.33	0.47	0.7	0.2	1.4	0.000005	0.00002	0.2	0.01	0.6	0.32	0.36
TG(18:1_36:2)	Triacylglyceride (18:1_36:2)	Triglycerides		HMDB05439, HMDB05405, HMDB0005453	0.3	0.4	0.3	0.1	0.5	0.07	0.01	0.6	0.00004	0.0003	0.9	0.01	2.7	0.62	0.67	0.3	0.01	0.8	0.03	0.04
TG(18:1_36:3)	Triacylglyceride (18:1_36:3)	Triglycerides		HMDB05455, HMDB0047944, HMDB0047967, HMDB0044931, HMDB0044951, HMDB0044958, HMDB0044924, HMDB0010458, HMDB0049267, HMDB0049288, HMDB0044091, HMDB0044119	0.1	0.2	0.1	0.01	0.2	0.06	0.01	0.4	0.27	0.41	0.4	0.01	0.6	0.1	0.14	0.01	0.01	0.4	0.11	0.14
TG(18:1_36:4)	Triacylglyceride (18:1_36:4)	Triglycerides		HMDB05385, HMDB10460, HMDB05461	0.1	0.2	0.01	0.01	0.2	0.01	0.01	0.2	0.54	0.68	0.3	0.01	0.6	0.0001	0.0004	0.2	0.01	0.4	0.0009	0.002
TG(18:1_36:5)	Triacylglyceride (18:1_36:5)	Triglycerides		HMDB05441, HMDB0047945, HMDB0047968, HMDB0048628, HMDB0048650, HMDB0048622, HMDB0042358, HMDB0042383, HMDB0042388, HMDB0042353, HMDB0044105, HMDB0044133, HMDB0049401, HMDB0050007, HMDB0050014, HMDB0049394, HMDB0049276, HMDB0049915, HMDB0049895, HMDB0049297	0.06	0.08	0.05	0.02	0.09	0.06	0.0001	0.1	0.01	0.03	0.2	0.0001	0.3	0.39	0.44	0.0001	0.0001	0.2	0.009	0.01
TG(18:1_36:6)	Triacylglyceride (18:1_36:6)	Triglycerides		HMDB0042359, HMDB0042389, HMDB0049569, HMDB0050167, HMDB0050174, HMDB0049562, HMDB0049422, HMDB0050027, HMDB0050034, HMDB0049415, HMDB0048629, HMDB0048651, HMDB0049402, HMDB0050015, HMDB0047951, HMDB0047969, HMDB0047974, HMDB0047946	0.1	0.1	0.08	0.03	0.2	0.1	0.0007	0.2	0.31	0.46	0.3	0.1	0.4	0.000000005	0.00000003	0.2	0.0007	0.5	0.23	0.26
TG(18:1_38:5)	Triacylglyceride (18:1_38:5)	Triglycerides		HMDB05456, HMDB0050003, HMDB0049390, HMDB0044106, HMDB0044129, HMDB0044134, HMDB0044101, HMDB0048624, HMDB0048646, HMDB0044934, HMDB0044961, HMDB0049578, HMDB0050182, HMDB0005456, HMDB0049916, HMDB0049890, HMDB0049896, HMDB0049292, HMDB0049298, HMDB0049271	0.1	0.06	0.02	0.01	0.04	0.1	0.04	0.2	0.000000001	0.00000007	0.2	0.08	0.2	0.00000000000001	0.0000000000003	0.1	0.07	0.2	0.0000000000001	0.000000000002
TG(18:1_38:6)	Triacylglyceride (18:1_38:6)	Triglycerides		HMDB05462, HMDB10464	0.02	0.01	0.004	0.0001	0.009	0.01	0.006	0.02	0.00002	0.0002	0.03	0.01	0.05	0.0000005	0.000002	0.02	0.01	0.04	0.000002	0.000006
TG(18:2_28:0)	Triacylglyceride (18:2_28:0)	Triglycerides		HMDB0042076	0.0005	0.007	0.006	0.0005	0.01	0.0005	0.0005	0.03	0.74	0.84	0.0005	0.0005	0.0005	0.0003	0.0007	0.0005	0.0005	0.0005	0.0003	0.0006
TG(18:2_30:0)	Triacylglyceride (18:2_30:0)	Triglycerides		HMDB0042136, HMDB0043003	0.01	0.06	0.03	0.02	0.06	0.1	0.002	0.3	0.8	0.87	0.002	0.002	0.2	0.0002	0.0006	0.002	0.002	0.1	0.000000002	0.00000001
TG(18:2_31:0)	Triacylglyceride (18:2_31:0)	Triglycerides		HMDB0043032	0.002	0.02	0.002	0.002	0.04	0.04	0.002	0.07	0.0008	0.004	0.02	0.002	0.08	0.16	0.22	0.002	0.002	0.09	0.43	0.47
TG(18:2_32:0)	Triacylglyceride (18:2_32:0)	Triglycerides		HMDB05362, HMDB0042166	0.3	0.2	0.2	0.1	0.2	0.5	0.3	0.8	0.0000000001	0.00000001	0.5	0.2	1.2	0.00000007	0.0000004	0.3	0.1	0.6	0.002	0.004
TG(18:2_32:1)	Triacylglyceride (18:2_32:1)	Triglycerides		HMDB05379, HMDB0042346, HMDB0042376, HMDB0047801	0.003	0.05	0.04	0.003	0.06	0.03	0.003	0.2	0.25	0.39	0.003	0.003	0.2	0.07	0.1	0.003	0.003	0.003	0.0000000001	0.000000001
TG(18:2_32:2)	Triacylglyceride (18:2_32:2)	Triglycerides		HMDB05435, HMDB0047939, HMDB0047962, HMDB0042526	0.0007	0.007	0.0007	0.0007	0.02	0.0007	0.0007	0.03	0.69	0.79	0.0007	0.0007	0.0007	0.003	0.006	0.0007	0.0007	0.0007	0.002	0.004
TG(18:2_33:0)	Triacylglyceride (18:2_33:0)	Triglycerides		HMDB0011703	0.0003	0.03	0.02	0.004	0.03	0.03	0.0003	0.1	0.08	0.15	0.0003	0.0003	0.1	0.000000002	0.00000001	0.0003	0.0003	0.0003	1.4E-22	5.2E-21
TG(18:2_33:1)	Triacylglyceride (18:2_33:1)	Triglycerides		HMDB0043235, HMDB0011708	0.002	0.01	0.002	0.002	0.03	0.002	0.002	0.05	0.04	0.1	0.002	0.002	0.002	0.08	0.12	0.002	0.002	0.002	0.09	0.12
TG(18:2_33:2)	Triacylglyceride (18:2_33:2)	Triglycerides		HMDB0011711	0.0004	0.007	0.003	0.0004	0.01	0.005	0.0004	0.02	0.62	0.75	0.01	0.0004	0.03	0.28	0.35	0.0004	0.0004	0.02	0.61	0.64
TG(18:2_34:0)	Triacylglyceride (18:2_34:0)	Triglycerides		HMDB05369, HMDB0042515	0.09	0.09	0.05	0.03	0.08	0.2	0.0008	0.2	0.16	0.27	0.2	0.0008	0.4	0.18	0.24	0.0008	0.0008	0.2	0.0002	0.0004
TG(18:2_34:1)	Triacylglyceride (18:2_34:1)	Triglycerides		HMDB0045870, HMDB05425, HMDB05384	0.3	0.2	0.2	0.06	0.3	0.3	0.1	0.5	0.000006	0.00007	0.5	0.1	0.9	0.0000003	0.000001	0.3	0.2	0.6	0.0002	0.0005
TG(18:2_34:2)	Triacylglyceride (18:2_34:2)	Triglycerides		HMDB05390,HMDB05440	0.1	0.08	0.06	0.004	0.1	0.1	0.004	0.2	0.02	0.05	0.2	0.004	0.3	0.003	0.006	0.1	0.004	0.3	0.39	0.42
TG(18:2_34:3)	Triacylglyceride (18:2_34:3)	Triglycerides		HMDB05446, HMDB0042523, HMDB0044270, HMDB0044263	0.2	0.1	0.1	0.07	0.2	0.2	0.1	0.4	0.0000002	0.000004	0.4	0.2	0.6	0.0000000005	0.000000004	0.2	0.1	0.6	0.00003	0.00008
TG(18:2_34:4)	Triacylglyceride (18:2_34:4)	Triglycerides		HMDB0048758, HMDB0048751, HMDB0048074, HMDB0042536, HMDB0042530, HMDB0044271	0.03	0.02	0.02	0.001	0.03	0.03	0.02	0.06	0.004	0.01	0.07	0.02	0.1	0.00003	0.00008	0.04	0.02	0.1	0.001	0.002
TG(18:2_35:2)	Triacylglyceride (18:2_35:2)	Triglycerides			0.0007	0.01	0.008	0.0007	0.02	0.0007	0.0007	0.03	0.66	0.78	0.0007	0.0007	0.04	0.4	0.45	0.0007	0.0007	0.03	0.05	0.07
TG(18:2_35:3)	Triacylglyceride (18:2_35:3)	Triglycerides		HMDB0043406	0.0005	0.007	0.0005	0.0005	0.02	0.0005	0.0005	0.03	0.39	0.54	0.0005	0.0005	0.0005	0.009	0.02	0.0005	0.0005	0.0005	0.009	0.01
TG(18:2_36:0)	Triacylglyceride (18:2_36:0)	Triglycerides		HMDB05388, HMDB05397, HMDB0042516	0.0006	0.01	0.01	0.006	0.02	0.0006	0.0006	0.05	0.01	0.03	0.0006	0.0006	0.0006	8.6E-23	5.5E-21	0.0006	0.0006	0.0006	8.2E-23	3.7E-21
TG(18:2_36:1)	Triacylglyceride (18:2_36:1)	Triglycerides		HMDB05389, HMDB05405, HMDB0045871, HMDB0046633	0.06	0.07	0.04	0.03	0.07	0.1	0.002	0.2	0.97	0.98	0.2	0.002	0.3	0.29	0.36	0.002	0.002	0.2	0.0008	0.002
TG(18:2_36:2)	Triacylglyceride (18:2_36:2)	Triglycerides		HMDB05455, HMDB05411, HMDB05445	0.01	0.06	0.01	0.01	0.1	0.01	0.01	0.2	0.01	0.03	0.1	0.01	0.2	0.002	0.004	0.01	0.01	0.2	0.4	0.44
TG(18:2_36:3)	Triacylglyceride (18:2_36:3)	Triglycerides		HMDB05461, HMDB0048082, HMDB0045093, HMDB0045086, HMDB0044259	0.01	0.1	0.01	0.01	0.1	0.01	0.01	0.2	0.05	0.11	0.2	0.01	0.4	0.0000009	0.000004	0.01	0.01	0.3	0.1	0.13
TG(18:2_36:4)	Triacylglyceride (18:2_36:4)	Triglycerides		HMDB0005474, HMDB05391	0.05	0.08	0.06	0.03	0.1	0.003	0.003	0.1	0.00003	0.0002	0.2	0.003	0.3	0.49	0.54	0.003	0.003	0.3	0.00001	0.00004
TG(18:2_36:5)	Triacylglyceride (18:2_36:5)	Triglycerides		HMDB05447, HMDB10490	0.2	0.1	0.1	0.06	0.2	0.1	0.0009	0.2	0.19	0.31	0.4	0.1	0.6	0.00000002	0.0000001	0.2	0.1	0.4	0.00004	0.0001
TG(18:2_38:4)	Triacylglyceride (18:2_38:4)	Triglycerides		HMDB05412, HMDB0046112, HMDB0050608, HMDB10491, HMDB0050741	0.001	0.007	0.001	0.001	0.001	0.001	0.001	0.02	0.06	0.13	0.01	0.001	0.03	0.0004	0.0009	0.001	0.001	0.02	0.01	0.02
TG(18:3_30:0)	Triacylglyceride (18:3_30:0)	Triglycerides		HMDB0043011, HMDB0043004,HMDB0042144, HMDB0042137	0.1	0.08	0.04	0.02	0.08	0.1	0.0002	0.2	0.47	0.61	0.2	0.0002	0.4	0.02	0.04	0.1	0.0002	0.2	0.05	0.07
TG(18:3_32:0)	Triacylglyceride (18:3_32:0)	Triglycerides		HMDB10417, HMDB0043899, HMDB0042174, HMDB0042167	0.5	0.3	0.2	0.1	0.4	0.6	0.4	0.8	0.0000000001	0.00000001	0.9	0.3	1.7	0.000000002	0.00000001	0.4	0.2	1	0.00001	0.00003
TG(18:3_32:1)	Triacylglyceride (18:3_32:1)	Triglycerides		HMDB0047809, HMDB0047802, HMDB0042384, HMDB0042377, HMDB0044074, HMDB0044067	0.1	0.1	0.04	0.02	0.09	0.1	0.06	0.2	0.00000001	0.0000004	0.2	0.09	0.5	0.000000000001	0.00000000002	0.2	0.1	0.3	0.000000000007	0.00000000008
TG(18:3_33:2)	Triacylglyceride (18:3_33:2)	Triglycerides		HMDB0043417, HMDB0043410	0.009	0.006	0.006	0.002	0.01	0.01	0.005	0.02	0.0005	0.002	0.02	0.004	0.03	0.000009	0.00003	0.009	0.005	0.03	0.0005	0.001
TG(18:3_34:0)	Triacylglyceride (18:3_34:0)	Triglycerides		HMDB0043934, HMDB0043927, HMDB0042545, HMDB0042755	0.2	0.2	0.09	0.05	0.2	0.3	0.2	0.5	0.0000000001	0.00000001	0.5	0.2	0.9	0.0000000002	0.000000002	0.2	0.1	0.5	0.000008	0.00003
TG(18:3_34:1)	Triacylglyceride (18:3_34:1)	Triglycerides		HMDB0045896, HMDB0046078	0.7	0.5	0.3	0.2	0.6	0.6	0.4	0.9	0.0000005	0.000008	1.3	0.6	2.7	0.00000000002	0.0000000003	0.7	0.5	1.6	0.000000004	0.00000002
TG(18:3_34:2)	Triacylglyceride (18:3_34:2)	Triglycerides		HMDB0048096, HMDB0048626, HMDB0048641, HMDB0048648, HMDB0048619, HMDB0044270, HMDB0044263, HMDB0048257	0.3	0.2	0.2	0.1	0.3	0.3	0.2	0.5	0.00001	0.0001	0.7	0.2	0.9	0.000000004	0.00000003	0.3	0.2	0.9	0.00006	0.0002
TG(18:3_34:3)	Triacylglyceride (18:3_34:3)	Triglycerides		HMDB0048758, HMDB0048751, HMDB0044298, HMDB0044291, HMDB0044494, HMDB0044487, HMDB0042763, HMDB0042553	0.7	0.3	0.5	0.3	0.7	0.7	0.4	1	0.002	0.007	1.1	0.5	1.7	0.0000005	0.000002	0.7	0.5	1.8	0.0002	0.0004
TG(18:3_35:2)	Triacylglyceride (18:3_35:2)	Triglycerides		HMDB0043643, HMDB0043440	0.04	0.03	0.02	0.004	0.03	0.03	0.02	0.06	0.00006	0.0005	0.08	0.02	0.1	0.00000001	0.00000006	0.05	0.03	0.1	0.00000003	0.0000002
TG(18:3_36:1)	Triacylglyceride (18:3_36:1)	Triglycerides		HMDB0046079, HMDB0046658, HMDB0045897, HMDB0046833	0.1	0.1	0.05	0.03	0.1	0.1	0.09	0.2	0.000000001	0.00000007	0.3	0.1	0.5	0.00000000005	0.0000000005	0.1	0.08	0.3	0.0000002	0.0000007
TG(18:3_36:2)	Triacylglyceride (18:3_36:2)	Triglycerides		HMDB10460, HMDB0044292, HMDB0044488, HMDB0042771, HMDB0042561, HMDB0049275, HMDB0010459, HMDB0049887, HMDB0049894, HMDB0049289, HMDB0049296, HMDB0049268, HMDB0048768, HMDB0048922, HMDB0045093, HMDB0045086	0.2	0.2	0.1	0.07	0.2	0.2	0.0006	0.3	0.72	0.82	0.5	0.2	0.7	0.0000000001	0.000000001	0.2	0.1	0.6	0.000001	0.000005
TG(18:3_36:3)	Triacylglyceride (18:3_36:3)	Triglycerides		HMDB0044287, HMDB0044483, HMDB0048928, HMDB0048774, HMDB0048105, HMDB0048266, HMDB0049401, HMDB0050007, HMDB0050014, HMDB0049394, HMDB0045309, HMDB0045113, HMDB0045120, HMDB0045302	0.2	0.2	0.1	0.1	0.2	0.2	0.1	0.3	0.00004	0.0003	0.6	0.2	0.7	0.00000000002	0.0000000003	0.3	0.2	0.7	0.0000008	0.000003
TG(18:3_36:4)	Triacylglyceride (18:3_36:4)	Triglycerides		HMDB10490, HMDB0044496, HMDB0044490, HMDB0044300, HMDB0044294, HMDB0048923, HMDB0048769, HMDB0042772, HMDB0042562, HMDB0045121, HMDB0045310, HMDB0050174, HMDB0050167, HMDB0050034, HMDB0050027, HMDB0010489	0.3	0.2	0.2	0.08	0.3	0.2	0.1	0.3	0.1	0.19	0.5	0.2	0.8	0.0000000007	0.000000005	0.3	0.2	0.8	0.000002	0.000008
TG(18:3_38:5)	Triacylglyceride (18:3_38:5)	Triglycerides		HMDB0050768, HMDB0053569, HMDB0050761	0.02	0.02	0.008	0.001	0.02	0.02	0.009	0.04	0.00003	0.0002	0.04	0.01	0.07	0.0000002	0.0000007	0.02	0.01	0.07	0.000004	0.00001
TG(20:0_32:3)	Triacylglyceride (20:0_32:3)	Triglycerides		HMDB0045870, HMDB0042545, HMDB0042755	0.0004	0.003	0.0004	0.0004	0.01	0.0004	0.0004	0.008	0.94	0.96	0.0004	0.0004	0.006	0.79	0.82	0.0004	0.0004	0.004	0.06	0.09
TG(20:1_26:1)	Triacylglyceride (20:1_26:1)	Triglycerides			0.0001	0.001	0.001	0.0001	0.004	0.0001	0.0001	0.005	0.55	0.68	0.0001	0.0001	0.0001	0.00009	0.0003	0.0001	0.0001	0.0001	0.00008	0.0002
TG(20:1_30:1)	Triacylglyceride (20:1_30:1)	Triglycerides		HMDB0047774, HMDB0042312	0.001	0.005	0.001	0.001	0.001	0.001	0.001	0.01	0.16	0.27	0.001	0.001	0.02	0.07	0.1	0.001	0.001	0.01	0.07	0.09
TG(20:1_32:0)	Triacylglyceride (20:1_31:0)	Triglycerides			0.02	0.02	0.0005	0.0005	0.008	0.02	0.01	0.03	0.000000007	0.0000003	0.03	0.0005	0.08	0.00000008	0.0000004	0.02	0.0005	0.03	0.000002	0.000008
TG(20:1_32:1)	Triacylglyceride (20:1_32:1)	Triglycerides		HMDB05378, HMDB0042342, HMDB0042372, HMDB0047797	0.01	0.02	0.002	0.002	0.002	0.002	0.002	0.03	0.04	0.08	0.04	0.002	0.08	0.0000000000002	0.000000000005	0.03	0.002	0.05	0.0000000004	0.000000003
TG(20:1_32:2)	Triacylglyceride (20:1_32:2)	Triglycerides		HMDB05434, HMDB0047935, HMDB0047958, HMDB0042522	0.001	0.002	0.001	0.001	0.001	0.001	0.001	0.01	0.15	0.25	NA	NA	NA	NA	NA	NA	NA	NA	NA	NA
TG(20:1_32:3)	Triacylglyceride (20:1_32:3)	Triglycerides		HMDB0048073, HMDB0042762, HMDB0042552	0.0004	0.003	0.0004	0.0004	0.009	0.005	0.0004	0.01	0.13	0.24	0.006	0.0004	0.009	0.1	0.14	0.0004	0.0004	0.009	0.79	0.81
TG(20:1_34:0)	Triacylglyceride (20:1_34:0)	Triglycerides		HMDB05368, HMDB0042192	0.002	0.02	0.004	0.0002	0.02	0.003	0.0002	0.03	0.78	0.85	0.03	0.0002	0.07	0.0007	0.002	0.0002	0.0002	0.02	0.007	0.01
TG(20:1_34:1)	Triacylglyceride (20:1_34:1)	Triglycerides		HMDB05424, HMDB05383	0.04	0.04	0.01	0.007	0.03	0.03	0.02	0.05	0.000008	0.00009	0.1	0.03	0.2	0.00000000002	0.0000000003	0.07	0.04	0.1	0.000000000003	0.00000000004
TG(20:1_34:2)	Triacylglyceride (20:1_34:2)	Triglycerides		HMDB05439, HMDB05389	0.0004	0.005	0.008	0.0004	0.02	0.0004	0.0004	0.03	0.01	0.04	0.0004	0.0004	0.0004	0.0000000005	0.000000004	0.0004	0.0004	0.0004	0.0000000006	0.000000004
TG(20:1_34:3)	Triacylglyceride (20:1_34:3)	Triglycerides		HMDB05445, HMDB0044286, HMDB0042403, HMDB0044482,	0.01	0.02	0.008	0.0004	0.02	0.003	0.0004	0.05	0.08	0.16	0.04	0.0004	0.07	0.03	0.04	0.0004	0.0004	0.04	0.08	0.1
TG(20:2_32:0)	Triacylglyceride (20:2_32:0)	Triglycerides		HMDB0043900, HMDB0042168	0.0003	0.01	0.01	0.005	0.02	0.0003	0.0003	0.05	0.008	0.02	0.0003	0.0003	0.0003	1.3E-22	7.7E-21	0.0003	0.0003	0.0003	1.3E-22	5.2E-21
TG(20:2_32:1)	Triacylglyceride (20:2_32:1)	Triglycerides		HMDB0044068, HMDB0047803, HMDB0042378	0.0006	0.005	0.0006	0.0006	0.01	0.0006	0.0006	0.02	0.7	0.8	0.0006	0.0006	0.0006	0.02	0.03	0.0006	0.0006	0.0006	0.02	0.03
TG(20:2_34:1)	Triacylglyceride (20:2_34:1)	Triglycerides		HMDB0044096, HMDB0044124, HMDB0047826, HMDB0048488, HMDB0042408	0.02	0.01	0.007	0.0001	0.02	0.02	0.0001	0.04	0.05	0.11	0.04	0.0001	0.06	0.007	0.01	0.02	0.0001	0.03	0.46	0.49
TG(20:2_34:2)	Triacylglyceride (20:2_34:2)	Triglycerides		HMDB0042588, HMDB0048642, HMDB0048620, HMDB0044264, HMDB0047987	0.0001	0.004	0.002	0.0001	0.005	0.0001	0.0001	0.01	0.79	0.86	0.0001	0.0001	0.02	0.04	0.07	0.0001	0.0001	0.0001	0.00007	0.0002
TG(20:2_34:3)	Triacylglyceride (20:2_34:3)	Triglycerides		HMDB0048125, HMDB0042583, HMDB0044488, HMDB0044292, HMDB0048752	0.01	0.01	0.0007	0.0007	0.01	0.01	0.0007	0.03	0.0002	0.001	0.02	0.0007	0.04	0.0003	0.0007	0.01	0.0007	0.03	0.004	0.007
TG(20:2_34:4)	Triacylglyceride (20:2_34:4)	Triglycerides		HMDB0048774, HMDB0048120, HMDB0048928, HMDB0042596, HMDB0042590, HMDB0044516	0.0003	0.001	0.0003	0.0003	0.004	0.0003	0.0003	0.006	0.94	0.96	0.0003	0.0003	0.0003	0.06	0.09	0.0003	0.0003	0.0003	0.08	0.11
TG(20:3_32:0)	Triacylglyceride (20:3_32:0)	Triglycerides		HMDB0042169, HMDB0042163, HMDB0043895, HMDB0043901	0.0001	0.02	0.01	0.002	0.02	0.0001	0.0001	0.06	0.007	0.02	0.0001	0.0001	0.1	0.000000004	0.00000003	0.0001	0.0001	0.0001	1.5E-21	4.9E-20
TG(20:3_32:1)	Triacylglyceride (20:3_32:1)	Triglycerides		HMDB0047798, HMDB0042373, HMDB0042379, HMDB0042343, HMDB0042349, HMDB0047804, HMDB0044069, HMDB0044063	0.009	0.006	0.003	0.0001	0.009	0.007	0.0001	0.02	0.01	0.03	0.02	0.006	0.03	0.00004	0.0001	0.01	0.0001	0.02	0.01	0.02
TG(20:3_32:2)	Triacylglyceride (20:3_32:2)	Triglycerides		HMDB0048599, HMDB0048593, HMDB0042529, HMDB0042523, HMDB0047936, HMDB0047959, HMDB0047965, HMDB0047942	0.001	0.004	0.001	0.001	0.02	0.001	0.001	0.02	0.69	0.79	0.001	0.001	0.001	0.08	0.12	0.001	0.001	0.001	0.09	0.12
TG(20:3_34:1)	Triacylglyceride (20:3_34:1)	Triglycerides		HMDB0044091, HMDB0044119, HMDB0044125, HMDB0044097, HMDB0042409, HMDB0042403, HMDB0047827, HMDB0047821, HMDB0048489, HMDB0048483	0.03	0.03	0.01	0.005	0.02	0.03	0.02	0.05	0.0000000008	0.00000006	0.07	0.03	0.1	0.000000000004	0.00000000005	0.05	0.03	0.08	0.0000000001	0.000000001
TG(20:3_34:2)	Triacylglyceride (20:3_34:2)	Triglycerides		HMDB0042589, HMDB0042583, HMDB0048615, HMDB0048637, HMDB0048643, HMDB0048621, HMDB0047982, HMDB0047988, HMDB0044265, HMDB0044259	0.0001	0.005	0.004	0.0001	0.01	0.0001	0.0001	0.02	0.17	0.29	0.0001	0.0001	0.0001	0.0000006	0.000003	0.0001	0.0001	0.0001	0.0000008	0.000003
TG(20:3_34:3)	Triacylglyceride (20:3_34:3)	Triglycerides		HMDB0048126, HMDB0048120, HMDB0042619, HMDB0042613, HMDB0044489, HMDB0044483, HMDB0048753, HMDB0048747, HMDB0044293, HMDB0044287	0.01	0.01	0.009	0.0004	0.02	0.02	0.007	0.04	0.0009	0.004	0.02	0.01	0.05	0.0007	0.002	0.01	0.0004	0.05	0.03	0.05
TG(20:3_36:3)	Triacylglyceride (20:3_36:3)	Triglycerides		HMDB0049390, HMDB0050003, HMDB0050009, HMDB0049396, HMDB0044349, HMDB0044343, HMDB0045115, HMDB0045109, HMDB0045304, HMDB0045298, HMDB0048797, HMDB0048791	0.008	0.006	0.0005	0.0005	0.01	0.008	0.0005	0.02	0.00000006	0.000002	0.01	0.0005	0.02	0.00000002	0.00000009	0.008	0.0005	0.03	0.0000001	0.0000005
TG(20:3_36:4)	Triacylglyceride (20:3_36:4)	Triglycerides		HMDB10492, HMDB0045331, HMDB0045325, HMDB0050169, HMDB0050163, HMDB0044356, HMDB0044350, HMDB0042622, HMDB0052624, HMDB0049411, HMDB0050023, HMDB0050029, HMDB0049417, HMDB0048819, HMDB0048813	0.01	0.008	0.0006	0.0006	0.01	0.008	0.0006	0.02	0.0007	0.003	0.02	0.007	0.04	0.000000000005	0.00000000007	0.01	0.008	0.02	0.000000000004	0.00000000005
TG(20:3_36:5)	Triacylglyceride (20:3_36:5)	Triglycerides		HMDB0044357, HMDB0052639, HMDB0049579, HMDB0050183, HMDB0050189, HMDB0049585, HMDB0042628, HMDB0042443, HMDB0042448, HMDB0042623, HMDB0052744, HMDB0048152, HMDB0048014, HMDB0048826, HMDB0048688, HMDB0048694, HMDB0048820	0.003	0.002	0.0001	0.0001	0.001	0.003	0.0001	0.005	0.00005	0.0004	0.005	0.002	0.008	0.0000000006	0.000000004	0.004	0.003	0.006	0.0000000009	0.000000006
TG(20:4_32:0)	Triacylglyceride (20:4_32:0)	Triglycerides		HMDB05363, HMDB0043908, HMDB0042176, HMDB0042170	0.002	0.008	0.002	0.002	0.002	0.002	0.002	0.04	0.001	0.006	NA	NA	NA	NA	NA	NA	NA	NA	NA	NA
TG(20:4_32:1)	Triacylglyceride (20:4_32:1)	Triglycerides		HMDB05380, HMDB0044076, HMDB0042356, HMDB0042380, HMDB0042386, HMDB0042350, HMDB0047811, HMDB0047805	0.001	0.003	0.001	0.001	0.01	0.001	0.001	0.02	0.59	0.72	0.001	0.001	0.001	0.15	0.2	0.001	0.001	0.001	0.17	0.21
TG(20:4_34:1)	Triacylglyceride (20:4_34:1)	Triglycerides		HMDB05385, HMDB05426	0.01	0.009	0.0009	0.0009	0.01	0.0009	0.0009	0.02	0.005	0.02	0.02	0.0009	0.03	0.00000000007	0.0000000007	0.01	0.0009	0.03	0.0000000002	0.000000001
TG(20:4_34:2)	Triacylglyceride (20:4_34:2)	Triglycerides		HMDB05391, HMDB05441	0.001	0.003	0.001	0.001	0.01	0.001	0.001	0.001	0.33	0.46	0.001	0.001	0.02	0.93	0.94	0.001	0.001	0.02	0.97	0.97
TG(20:4_34:3)	Triacylglyceride (20:4_34:3)	Triglycerides		HMDB05447, HMDB0044300, HMDB0044294, HMDB0044496, HMDB0044490, HMDB0048133, HMDB0048127, HMDB0048760, HMDB0042626, HMDB0042440, HMDB0042446, HMDB0042620	0.0006	0.004	0.0006	0.0006	0.01	0.0006	0.0006	0.02	0.9	0.94	0.0006	0.0006	0.007	0.13	0.18	0.0006	0.0006	0.008	0.02	0.03
TG(20:4_35:3)	Triacylglyceride (20:4_35:3)	Triglycerides		HMDB0043506, HMDB0043326, HMDB0043332, HMDB0043500	0.0009	0.002	0.0009	0.0009	0.0009	0.0009	0.0009	0.01	0.06	0.13	NA	NA	NA	NA	NA	NA	NA	NA	NA	NA
TG(20:4_36:2)	Triacylglyceride (20:4_36:2)	Triglycerides		HMDB05412, HMDB05443, HMDB05456	0.002	0.01	0.002	0.002	0.002	0.002	0.002	0.02	0.02	0.06	0.02	0.002	0.04	0.000007	0.00002	0.002	0.002	0.03	0.004	0.008
TG(20:4_36:3)	Triacylglyceride (20:4_36:3)	Triglycerides		HMDB05462, HMDB0044356, HMDB0044182, HMDB0044188, HMDB0044350, HMDB0048804, HMDB0048798, HMDB0049403, HMDB0050016, HMDB0049397, HMDB0045311, HMDB0045305, HMDB0048312, HMDB0048174, HMDB0045122, HMDB0045116	0.0005	0.005	0.0005	0.0005	0.009	0.0005	0.0005	0.02	0.34	0.48	0.006	0.0005	0.01	0.007	0.01	0.005	0.0005	0.02	0.16	0.19
TG(20:4_36:4)	Triacylglyceride (20:4_36:4)	Triglycerides		HMDB05475, HMDB05392	0.002	0.003	0.002	0.002	0.02	0.002	0.002	0.02	0.99	1	NA	NA	NA	NA	NA	0.002	0.002	0.002	0.33	0.37
TG(20:4_36:5)	Triacylglyceride (20:4_36:5)	Triglycerides		HMDB05448, HMDB0052751, HMDB0052745, HMDB0044553, HMDB0044385, HMDB0049592, HMDB0050190, HMDB0050196, HMDB0049586, HMDB0042838, HMDB0042653, HMDB0042658, HMDB0042833, HMDB0048980, HMDB0005448, HMDB0048848, HMDB0048974	0.001	0.005	0.001	0.001	0.03	0.001	0.001	0.02	0.75	0.84	0.001	0.001	0.01	0.31	0.38	0.001	0.001	0.001	0.09	0.12
TG(20:5_36:2)	Triacylglyceride (20:5_36:2)	Triglycerides		HMDB10464, HMDB0048328, HMDB0048673, HMDB0049278, HMDB0049897, HMDB0049299, HMDB0042861, HMDB0045096, HMDB0044329	0.001	0.007	0.001	0.001	0.03	0.001	0.001	0.03	0.89	0.94	0.001	0.001	0.001	0.05	0.07	0.001	0.001	0.001	0.05	0.06
TG(22:0_32:4)	Triacylglyceride (22:0_32:4)	Triglycerides		HMDB0046833, HMDB0046658	0.0002	0.003	0.0002	0.0002	0.005	0.0002	0.0002	0.004	0.56	0.69	0.0002	0.0002	0.0002	0.04	0.07	0.0002	0.0002	0.02	0.31	0.36
TG(22:1_32:5)	Triacylglyceride (22:1_32:5)	Triglycerides		HMDB0048282	0.0003	0.0006	0.0003	0.0003	0.0003	0.0003	0.0003	0.004	0.33	0.46	NA	NA	NA	NA	NA	0.0003	0.0003	0.003	0.33	0.37
TG(22:2_32:4)	Triacylglyceride (22:2_32:4)	Triglycerides		HMDB0048266, HMDB0042801, HMDB0048105	0.0001	0.0006	0.0001	0.0001	0.001	0.0001	0.0001	0.004	0.2	0.33	0.0001	0.0001	0.0001	0.18	0.23	0.0001	0.0001	0.0001	0.18	0.21
TG(22:3_30:2)	Triacylglyceride (22:3_30:2)	Triglycerides			0.0003	0.003	0.0003	0.0003	0.006	0.0003	0.0003	0.01	0.49	0.63	0.0003	0.0003	0.0003	0.02	0.03	0.0003	0.0003	0.007	0.12	0.15
TG(22:4_32:0)	Triacylglyceride (22:4_32:0)	Triglycerides		HMDB0042172, HMDB0043904	0.0005	0.005	0.0005	0.0005	0.01	0.0005	0.0005	0.02	0.75	0.84	0.0005	0.0005	0.01	0.49	0.54	0.006	0.0005	0.01	0.56	0.59
TG(22:4_32:2)	Triacylglyceride (22:4_32:2)	Triglycerides		HMDB0042532, HMDB0047945, HMDB0047968, HMDB0048602	0.0007	0.006	0.0007	0.0007	0.02	0.008	0.0007	0.02	0.13	0.24	0.0007	0.0007	0.01	0.3	0.37	0.0007	0.0007	0.008	0.28	0.32
TG(22:5_32:0)	Triacylglyceride (22:5_32:0)	Triglycerides		HMDB0043910, HMDB0043905, HMDB0042178, HMDB0042173	0.002	0.008	0.002	0.002	0.03	0.002	0.002	0.03	0.45	0.59	0.002	0.002	0.002	0.03	0.05	0.002	0.002	0.002	0.02	0.03
TG(22:5_32:1)	Triacylglyceride (22:5_32:1)	Triglycerides		HMDB0047813, HMDB0047808, HMDB0042358, HMDB0042383, HMDB0042388, HMDB0042353, HMDB0044078, HMDB0044073	0.0001	0.005	0.004	0.0001	0.01	0.0001	0.0001	0.02	0.14	0.24	0.0001	0.0001	0.0001	0.0000007	0.000003	0.0001	0.0001	0.0001	0.0000009	0.000003
TG(22:5_34:1)	Triacylglyceride (22:5_34:1)	Triglycerides		HMDB0047836, HMDB0047831, HMDB0048498, HMDB0048493, HMDB0042418, HMDB0042413, HMDB0044106, HMDB0044129, HMDB0044134, HMDB0044101	0.001	0.01	0.001	0.001	0.001	0.001	0.001	0.02	0.15	0.25	0.001	0.001	0.05	0.01	0.02	0.001	0.001	0.03	0.33	0.37
TG(22:5_34:2)	Triacylglyceride (22:5_34:2)	Triglycerides		HMDB0047997, HMDB0047992, HMDB0042598, HMDB0042593, HMDB0044274, HMDB0044269, HMDB0048630, HMDB0048647, HMDB0048652, HMDB0048625	0.002	0.005	0.002	0.002	0.02	0.002	0.002	0.03	0.93	0.96	0.002	0.002	0.002	0.36	0.42	0.002	0.002	0.02	1	1
TG(22:6_32:0)	Triacylglyceride (22:6_32:0)	Triglycerides		HMDB10418, HMDB0042179	0.001	0.005	0.001	0.001	0.02	0.001	0.001	0.02	0.11	0.2	0.001	0.001	0.02	0.99	0.99	0.001	0.001	0.001	0.36	0.4
TG(22:6_32:1)	Triacylglyceride (22:6_32:1)	Triglycerides		HMDB0042359, HMDB0042389, HMDB0047814, HMDB0044079	0.0009	0.004	0.0009	0.0009	0.01	0.0009	0.0009	0.02	0.39	0.54	0.0009	0.0009	0.01	0.63	0.68	0.0009	0.0009	0.0009	0.18	0.21
TG(22:6_34:1)	Triacylglyceride (22:6_34:1)	Triglycerides		HMDB0044107, HMDB0044135, HMDB0047837, HMDB0048499, HMDB0042419	0.0004	0.006	0.005	0.0004	0.02	0.0004	0.0004	0.03	0.59	0.72	0.0004	0.0004	0.0004	0.00006	0.0002	0.0004	0.0004	0.0004	0.00007	0.0002
TG(22:6_34:2)	Triacylglyceride (22:6_34:2)	Triglycerides		HMDB0048631, HMDB0048653, HMDB0047998, HMDB0044275, HMDB0042599	0.004	0.005	0.005	0.0001	0.02	0.007	0.0001	0.01	0.88	0.93	0.0001	0.0001	0.01	0.23	0.29	0.0001	0.0001	0.01	0.04	0.05
TG(22:6_34:3)	Triacylglyceride (22:6_34:3)	Triglycerides		HMDB0048136, HMDB0044303, HMDB0042629, HMDB0042449, HMDB0048763, HMDB0044499	0.0006	0.009	0.01	0.0006	0.03	0.0006	0.0006	0.04	0.13	0.23	0.0006	0.0006	0.0006	0.000009	0.00003	0.0006	0.0006	0.01	0.0001	0.0003
Hex3Cer(d18:1/16:0)	Trihexosylceramide (d18:1/16:0)	Trihexosylceramides		HMDB0004879	0.07	0.5	1	0.07	1.6	0.07	0.07	0.9	0.005	0.02	0.07	0.07	0.07	0.00005	0.0001	0.07	0.07	0.07	0.00004	0.0001
Hex3Cer(d18:1/18:0)	Trihexosylceramide (d18:1/18:0)	Trihexosylceramides		HMDB0004880	0.1	0.4	0.1	0.1	1.7	0.1	0.1	1.5	0.22	0.36	0.1	0.1	0.1	0.02	0.03	0.1	0.1	0.1	0.01	0.02
Hex3Cer(d18:1/24:1)	Trihexosylceramide (d18:1/24:1)	Trihexosylceramides		HMDB0004883	0.04	0.4	0.9	0.04	1.5	0.5	0.04	1	0.005	0.02	0.04	0.04	0.04	0.0000000000002	0.000000000004	0.04	0.04	0.04	0.0000000000002	0.000000000003
Hex3Cer(d18:1/26:1)	Trihexosylceramide (d18:1/26:1)	Trihexosylceramides		HMDB0004884	0.2	0.9	0.9	0.2	3.5	0.2	0.2	2.4	0.04	0.08	0.2	0.2	0.2	0.0005	0.001	0.2	0.2	0.2	0.0007	0.001
Hex3Cer(d18:1_20:0)	Trihexosylceramide (d18:1/20:0)	Trihexosylceramides		HMDB0004881	0.02	0.1	0.2	0.02	0.4	0.02	0.02	0.4	0.01	0.03	0.02	0.02	0.02	0.00005	0.0001	0.02	0.02	0.02	0.00006	0.0002
Hex3Cer(d18:1_22:0)	Trihexosylceramide (d18:1/22:0)	Trihexosylceramides		HMDB0004882	0.1	0.1	0.1	0.1	0.1	0.1	0.1	1.1	0.33	0.46	NA	NA	NA	NA	NA	NA	NA	NA	NA	NA
Choline	Choline	Vitamins and Cofactors		HMDB0000097	25.4	7.5	26.8	21.1	37.5	26.6	16.6	42.2	0.64	0.76	25.5	14.4	39.1	0.23	0.29	14.5	11.3	28.4	0.000000007	0.00000004
2MBG	2-Methylbutyrylglycinuria		C5 / C3		0.6	0.1	0.4	0.3	0.6	0.6	0.5	1	0.000006	0.00006	0.6	0.4	0.7	0.00006	0.0002	0.6	0.4	0.8	0.0002	0.0005
3 Met His Synthesis	3-Methylhistidine synthesis		3-Met-His / His		0.02	0.006	0.02	0.02	0.04	0.03	0.02	0.04	0.67	0.79	0.03	0.02	0.04	0.38	0.44	0.02	0.01	0.03	0.004	0.006
3-IAA Synthesis	3-Indoleacetic acid synthesis		3-IAA / indole		0.007	0.004	0.007	0.004	0.01	0.007	0.004	0.01	0.88	0.93	NA	NA	NA	NA	NA	NA	NA	NA	NA	NA
3-IPA Synthesis	3-Indolepropionic acid synthesis		3-IPA / indole		0.02	0.02	0.02	0.01	0.03	0.03	0.02	0.05	0.003	0.01	NA	NA	NA	NA	NA	NA	NA	NA	NA	NA
AABA Synthesis	alpha-Aminobutyric acid synthesis		AABA / Thr		0.03	0.009	0.04	0.04	0.05	0.03	0.02	0.05	0.000002	0.00002	0.02	0.02	0.03	0.00000000002	0.0000000002	0.03	0.02	0.05	0.0000002	0.0000007
Anserine Synthesis	Anserine Synthesis		Anserine / carnosine		0.008	0.003	0.005	0.004	0.006	0.008	0.004	0.01	0.0005	0.003	0.01	0.008	0.01	0.00000000000004	0.000000000001	0.01	0.007	0.01	0.00000000001	0.0000000001
Asymmetrical Arg Methylation	Asymmetrical arginine methylation		ADMA / Arg		0.05	0.04	0.05	0.03	0.09	0.05	0.04	0.1	0.05	0.12	0.04	0.02	0.4	0.57	0.62	0.04	0.03	0.07	0.06	0.08
b Ala Synthesis	beta-Alanine synthesis		beta-Ala / Carnosine		0.1	4.1	8.1	4.3	17	0.1	0.06	4.9	0.00000002	0.0000008	0.1	0.07	0.2	1.7E-24	1.8E-22	0.04	0.02	0.06	1.5E-27	1.9E-25
Betaine Synthesis	Betaine synthesis		Betaine / choline		1.1	1.1	2.5	1.1	5.2	1	0.5	2.4	0.0000002	0.000004	1.1	0.5	1.4	0.000002	0.000006	0.8	0.6	1.5	0.00000003	0.0000001
b-Oxidation	beta-Oxidation		(C2 + C3) / C0		0.04	0.01	0.05	0.03	0.08	0.04	0.02	0.05	0.000004	0.00005	0.04	0.03	0.06	0.0003	0.0007	0.04	0.02	0.07	0.003	0.005
Carnitine Esterification	Carnitine esterification		(C2-C18:2 + Cx-DC + Cx-OH + Cx:x-OH + C5-M-DC) / C0		0.1	0.05	0.2	0.1	0.2	0.1	0.06	0.2	0.0000009	0.00001	0.1	0.07	0.2	0.000001	0.000004	0.09	0.05	0.1	0.000000000009	0.00000000009
Carnosine Synthesis	Carnosine synthesis		Carnosine / His		0.2	0.06	0.1	0.1	0.2	0.2	0.1	0.3	0.00002	0.0002	0.2	0.2	0.4	0.000005	0.00002	0.2	0.1	0.3	0.008	0.01
Cit Synthesis	Citrulline synthesis		Cit / Orn		0.9	0.3	1	0.7	1.6	0.7	0.5	1.4	0.0006	0.003	1	0.6	1.4	0.4	0.46	0.9	0.5	1.4	0.14	0.18
CPS Deficiency NBS	Carbamoyl phosphate synthase deficiency		Cit / Phe		1	0.2	1	0.7	1.4	0.9	0.6	1.2	0.14	0.25	1.2	0.7	1.6	0.09	0.13	1	0.7	1.3	0.77	0.79
Cys Synthesis	Cysteine synthesis		Cys / (Ser + Met)		0.1	0.03	0.1	0.1	0.2	0.1	0.09	0.2	0.68	0.79	0.1	0.1	0.2	0.17	0.22	0.1	0.08	0.2	0.13	0.17
Cystine Synthesis	Cystine synthesis		Cystine / Cys		0.004	0.009	0.01	0.008	0.07	0.006	0.003	0.02	0.0001	0.0007	0.003	0.002	0.006	0.000000006	0.00000004	0.003	0.002	0.008	0.00000004	0.0000002
DLD	Dihydrolipoamide dehydrogenase deficiency		Pro/Phe		1.9	0.3	2	1.7	2.8	1.8	1.2	2.2	0.01	0.03	2.1	1.8	2.5	0.98	0.99	1.8	1.5	2.3	0.11	0.14
Fischer Ratio	Fischer Ratio		(Ile + Leu + Val) /(Phe + Trp + Tyr)		1.7	0.3	1.9	1.5	2.6	1.5	1.1	2.1	0.0008	0.004	1.7	1.5	1.9	0.01	0.02	1.7	1.3	2.3	0.1	0.12
GABA Synthesis	gamma-Aminobutyric acid synthesis		GABA / Glu		0.001	0.0005	0.001	0.001	0.002	0.001	0.001	0.003	0.18	0.29	NA	NA	NA	NA	NA	0.001	0.001	0.001	0.05	0.07
GABR	Global arginine bioavailability ratio		Arg / (Orn + Cit)		0.5	0.2	0.4	0.2	0.6	0.4	0.1	0.7	0.14	0.25	0.5	0.04	1.6	0.4	0.46	0.6	0.2	0.9	0.02	0.03
Glutaminase Activity	Glutaminase Activity		Glu/Gln		6.5	5.3	5.5	2.3	11.6	7.5	4	19.4	0.001	0.005	7.6	3.3	33.4	0.002	0.004	5.2	2.6	21.9	0.98	0.98
Glutaminolysis Rate	Glutaminolysis rate		(Ala + Asp + Glu + Lac + Suc) / Gln		54.3	34.7	53.7	27.8	94.3	62.7	27.9	137	0.12	0.22	67.5	30	202	0.03	0.05	36.8	21	103	0.03	0.04
Gly Synthesis	Glycine synthesis		Gly / Ser		1.7	0.4	1.9	1.5	2.3	2.1	1.8	2.7	0.08	0.16	1.6	1	1.8	0.000009	0.00003	1.3	0.9	1.7	0.00000002	0.0000001
GSH Constituents	Glutathione constituents		Glu + Gly + Cys		741	143	723	572	805	801	632	1371	0.005	0.01	815	446	1060	0.11	0.15	671	533	886	0.62	0.64
HArg Synthesis	Homoarginine synthesis		HArg / (Arg + Lys)		0.02	0.01	0.005	0.004	0.007	0.02	0.007	0.04	0.000000007	0.0000003	0.02	0.01	0.03	0.0000000000000009	0.00000000000004	0.03	0.02	0.04	0.000000000000000004	0.0000000000000001
HCys Synthesis	Homocysteine synthesis		HCys / Met		0.4	0.4	0.6	0.3	2.1	0.7	0.3	1.3	0.92	0.96	0.4	0.2	0.8	0.0004	0.001	0.2	0.2	0.6	0.0000003	0.000001
HipAcid Synthesis	Hippuric acid synthesis		HipAcid / Gly		1	0.6	1.7	1.2	2.6	0.7	0.3	1.9	0.00003	0.0003	0.7	0.5	1	0.000000000006	0.00000000009	1	0.7	1.4	0.00000003	0.0000002
IBD Deficiency	Isobutyryl_x0002_coenzyme A dehydrogenase deficiency		C4 / C2		1	0.4	0.9	0.7	1.5	1.1	0.6	3.2	0.09	0.17	1.2	0.8	1.7	0.01	0.02	1	0.5	1.6	0.87	0.88
IDO Activity	Indoleamine 2,3-dioxygenase activity		Kynurenine / Trp		0.05	0.04	0.06	0.01	0.3	0.05	0.04	0.08	0.74	0.83	0.05	0.03	0.07	0.4	0.46	0.04	0.03	0.06	0.25	0.29
Indole Sulfonation	Indole sulfonation		Ind-SO4 / indole		0.003	0.1	0.003	0.001	0.005	0.002	0.001	0.004	0.14	0.24	NA	NA	NA	NA	NA	NA	NA	NA	NA	NA
Indole Synthesis	Indole synthesis		Indole / Trp		5.6	1.4	6.4	4.7	8	5.1	4.5	6.6	0.02	0.05	NA	NA	NA	NA	NA	NA	NA	NA	NA	NA
IVA	Isovaleric acidemia		C5 / C2		0.6	0.2	0.4	0.3	0.8	0.6	0.4	2	0.003	0.009	0.6	0.4	0.9	0.005	0.01	0.6	0.3	1.1	0.009	0.01
MA	Malonic aciduria		C3 / C2		1	0.3	1	0.7	1.5	1	0.5	2	0.61	0.73	1	0.7	1.4	0.86	0.88	1	0.7	1.5	0.86	0.88
Met Oxidation	Methionine oxidation		Met-SO / Met		1.5	3	2	0.4	6.3	4.5	1.9	16.2	0.0002	0.001	1	0.8	2	0.0006	0.001	0.6	0.3	1.7	0.0000003	0.000001
MMA	Methylmalonic acidemia		C3 / C0		0.02	0.006	0.03	0.02	0.04	0.02	0.01	0.02	0.0000005	0.000007	0.02	0.01	0.03	0.0002	0.0006	0.02	0.01	0.03	0.003	0.006
MTHFR Deficiency	Methylene tetrahydrofolate reductase deficiency		Met / Phe.		0.2	0.09	0.1	0.05	0.3	0.07	0.03	0.2	0.003	0.009	0.2	0.2	0.3	0.0001	0.0004	0.3	0.1	0.4	0.0000006	0.000002
Muscle Protein Degradation	Muscle Protein Degradation		Cit / Orn		0.02	0.003	0.02	0.02	0.03	0.02	0.01	0.02	0.03	0.07	0.02	0.01	0.02	0.0002	0.0006	0.02	0.01	0.02	0.0005	0.001
NOS Activity	Nitric oxide synthase activity		Cit / Arg		1	1.2	1.2	0.8	2.6	1.2	0.6	3.6	0.78	0.86	1	0.6	9.5	0.36	0.42	0.8	0.5	1.7	0.001	0.003
Orn Synthesis	Ornithine synthesis		Orn / Arg		1.2	2	1.2	0.7	2.8	1.6	0.7	6.2	0.03	0.08	1	0.6	15.1	0.87	0.89	0.9	0.5	3.2	0.13	0.16
OTC Deficiency	Ornithine transcarbamylase deficiency		Orn / Cit		1.2	0.3	1	0.6	1.5	1.5	0.7	2	0.0006	0.003	1	0.7	1.6	0.41	0.46	1.2	0.7	1.9	0.15	0.18
p Cresol SO4 Synthesis	para-Cresol sulfate synthesis		p-Cresol-SO4 / Tyr		1.2	0.3	1.2	0.9	1.6	1.1	0.8	1.6	0.13	0.24	1.3	0.8	1.6	1	1	1.2	0.9	2.1	0.5	0.54
PKU	Phenylketonuria		Tyr/Phe		1	0.1	1	0.8	1.2	1.1	1	1.4	0.000004	0.00005	1.1	0.9	1.3	0.0007	0.002	1	0.9	1.3	0.02	0.02
Pro Hydroxylation	Proline hydroxylation		(c4-OH-Pro + t4-OH-Pro) / Pro		0.2	0.04	0.2	0.1	0.2	0.2	0.2	0.3	0.00000002	0.0000008	0.2	0.1	0.2	0.49	0.55	0.1	0.07	0.2	0.0008	0.002
Ratio of 12a OH BAs to Non 12a OH BAs	Ratio of 12-alphahydroxylated bile acids to non-12-alpha-hydroxylated bile acids		(CA + DCA + GCA + GDCA + TCA + TDCA) / (CDCA + GCDCA + GLCA + GUDCA + TCDCA + TLCA)		0.9	0.3	0.7	0.4	1.4	1	0.4	1.4	0.15	0.26	0.8	0.4	1.3	0.75	0.79	0.9	0.4	1.4	0.36	0.4
Ratio of Acetylcarnitine to Carnitine	Ratio of acetylcarnitine to carnitine		C2 / C0		0.02	0.007	0.03	0.01	0.04	0.02	0.005	0.03	0.0004	0.002	0.02	0.01	0.03	0.002	0.005	0.02	0.009	0.04	0.01	0.02
Ratio of AC-OHs to ACs	Ratio of hydroxylated acylcarnitines to acylcarnitines		(Cx-OH + Cx:x_x0002_OH) / (C2-C18:2 + C5-M-DC + Cx_x0002_DC + Cx-OH + Cx:x-OH)		0.3	0.09	0.3	0.1	0.4	0.3	0.2	0.4	0.000000002	0.00000009	0.2	0.1	0.3	0.67	0.72	0.07	0.06	0.3	0.0002	0.0005
Ratio of DHA to AA	Ratio of docosahexaenoic acid to arachidonic acid		DHA / AA		0.2	0.1	0.1	0.07	0.2	0.2	0.1	0.2	0.009	0.03	0.2	0.2	0.3	0.00000007	0.0000004	0.3	0.2	0.6	0.0000000002	0.000000002
Ratio of Glycosyl-Cer to Cer	Ratio of glycosylceramides to ceramides		(HexCer(d1x:x /xx:x) + Hex2Cer(d18:1/xx:x) + Hex3Cer(d18:1 /xx:x) + Hex3Cer(d18:1_2x:0)) / (Cer(d1x:x/xx:x) + Cer(d18:1 /xx:0(OH)))		17	8.5	9.1	4.9	14.7	15.3	6.2	27.7	0.001	0.005	18.8	14.1	28.3	0.000000003	0.00000002	26	16.6	39.1	0.000000000002	0.00000000002
Ratio of HArg to ADMA	Ratio of homoarginine to asymmetric dimethylarginine		HArg / ADMA		1	0.6	0.3	0.2	0.5	0.8	0.3	1.4	0.0000004	0.000007	1	0.7	1.6	0.000000000000006	0.0000000000002	1.7	1	2.8	0.0000000000000005	0.00000000000001
Ratio of HArg to SDMA	Ratio of homoarginine to symmetric dimethylarginine		HArg / SDMA		7	5.3	2.7	1.9	4.5	6.2	2	11.9	0.0002	0.001	8.8	6.6	15.1	0.0000000000003	0.000000000005	11.6	3.6	25	0.00000000004	0.0000000004
Ratio of Hex2Cer to Cer	Ratio of dihexosylceramides to ceramides		Hex2Cer(d18:1 /xx:x) / (Cer(d1x:x/xx:x) + Cer(d18:1 /xx:0(OH)))		1	0.4	1.1	0.6	1.6	1.2	0.7	2.2	0.12	0.22	0.9	0.4	1.4	0.11	0.15	1	0.5	1.8	0.24	0.28
Ratio of Hex2Cer to HexCer	Ratio of dihexosylceramides to hexosylceramides		Hex2Cer(d18:1 /xx:x) / HexCer(d1x:x/xx:x)		0.07	0.07	0.2	0.07	0.2	0.1	0.04	0.3	0.03	0.08	0.05	0.02	0.08	0.0000000005	0.000000004	0.04	0.02	0.06	0.00000000002	0.0000000002
Ratio of Hex3Cer to Cer	Ratio of trihexosylceramides to ceramides		(Hex3Cer(d18:1 /xx:x) + Hex3Cer(d18:1_2x:0)) / (Cer(d1x:x/xx:x) + Cer(d18:1 /xx:0(OH)))		0.6	0.3	0.7	0.4	1.3	0.7	0.4	1.6	0.9	0.94	0.5	0.2	0.8	0.009	0.02	0.6	0.2	0.9	0.03	0.05
Ratio of Hex3Cer to Hex2Cer	Ratio of trihexosylceramides to dihexosyl_x0002_ceramides		(Hex3Cer(d18:1 /xx:x) + Hex3Cer(d18:1_2x:0)) / Hex2Cer(d18:1 /xx:x)		0.6	0.2	0.7	0.4	1.1	0.6	0.3	1.3	0.13	0.24	0.6	0.3	0.9	0.08	0.12	0.7	0.2	1.2	0.38	0.41
Ratio of Hex3Cer to HexCer	Ratio of trihexosylceramides to ceramides		(Hex3Cer(d18:1 /xx:x) + Hex3Cer(d18:1_2x:0)) / (Cer(d1x:x/xx:x) + Cer(d18:1 /xx:0(OH)))		0.04	0.05	0.1	0.07	0.2	0.06	0.02	0.2	0.002	0.009	0.03	0.01	0.05	0.00000000003	0.0000000003	0.02	0.008	0.05	0.0000000000004	0.000000000006
Ratio of HexCer to Cer	Ratio of hexosylceramides to ceramides		HexCer(d1x:x /xx:x) / (Cer(d1x:x/xx:x) + Cer(d18:1 /xx:0(OH)))		15.7	8.4	7.5	3.4	12.9	13.5	4.3	24.1	0.001	0.005	17	12.8	26.5	0.0000000006	0.000000004	24.8	15.6	37.3	0.0000000000005	0.000000000006
Ratio of Medium-Chain to Long-Chain ACs	Ratio of medium-chain acylcarnitines to long-chain acylcarnitines		(C6-C12:1 + C7- DC + C12-DC) / (C14-C18:2 + C14:1-OH + C14:2-OH + C16-OH + C16:1-OH + C16:2-OH + C18:1-OH)		1.8	1.8	0.7	0.2	2.6	1.4	0.2	3.2	0.51	0.65	1.8	0.6	6.3	0.003	0.005	2.9	1.9	10.3	0.0000003	0.000001
Ratio of Non Essential to Essential AAs	Ratio of Non Essential to Essential Amino Acids		(Ala + Arg + Asn + Asp + Cys + Gln + Glu + Gly + Pro + Ser + Tyr) / (His + Ile + Leu + Lys + Met + Phe + Thr + Trp + Val)		1.9	0.2	1.7	1.5	2.2	2	1.8	2.4	0.0002	0.001	2.2	1.9	2.4	0.00000005	0.0000003	1.9	1.6	2	0.07	0.09
Ratio of Primary BAs to BAs	Ratio of primary bile acids to bile acids		(CA + CDCA + GCA + GCDCA + TCA + TCDCA) / (CA + CDCA + DCA + GCA + GCDCA + GDCA + GLCA + GUDCA + TCA + TCDCA + TDCA + TLCA)		1	0.002	1	1	1	1	1	1	1	1	1	1	1	0.95	0.96	1	1	1	0.06	0.08
Ratio of Pro to Cit	Ratio of proline to citrulline		Pro / Cit		2	0.5	2	1.6	3.3	2.1	1.4	2.9	0.72	0.81	1.7	1.3	3.1	0.09	0.12	1.7	1.3	2.8	0.2	0.23
Ratio of PUFAs to FAs	Ratio of polyunsaturated fatty acids to fatty acids		(AA + DHA + EPA + FA(xx:2) + FA(20:3)) / (AA + DHA + EPA + FA(xx:x))		1	0.5	1	0.04	1	1	0.007	1	0.66	0.78	0.2	0.009	1	0.02	0.04	0.1	0.003	1	0.003	0.005
Ratio of SFAs to FAs	Ratio of saturated fatty acids to fatty acids		FA(xx:0) / (AA + DHA + EPA + FA(xx:x))		1	0.2	0.9	0.9	1	NA	NA	NA	NA	NA	1	0.8	1	0.91	0.92	1	0.09	1	0.81	0.83
Ratio of Short-Chain to Long-Chain ACs	Ratio of short-chain acylcarnitines to long-chain acylcarnitines		(C2-C5 + C3-DC (C4-OH) + C3- OH + 5-DC (C6- OH) + C5-M-DC + C5-OH (C3- DC-M) + C5:1- DC) / (C14- C18:2 + C14:1- OH + C14:2-OH + C16-OH + C16:1-OH + C16:2-OH + C18:1-OH)		52.1	39.1	28.7	9.9	66	45.3	5	90.8	0.63	0.75	48.6	19.5	97.7	0.03	0.06	106	29.2	184	0.0000001	0.0000005
Ratio of Short-Chain to Medium-Chain ACs	Ratio of short-chain acylcarnitines to medium-chain acylcarnitines		(C2-C5 + C3-DC (C4-OH) + C3- OH + 5-DC (C6- OH) + C5-M-DC + C5-OH (C3- DC-M) + C5:1- DC) / (C6-C12:1 + C7-DC + C12- DC)		30.3	13.8	37.6	20.4	53.5	29.2	20.7	76.2	0.55	0.68	17.9	10.1	49.7	0.002	0.004	29.4	15.8	59.6	0.22	0.26
Sarcosine Synthesis from Choline	Sarcosine synthesis from choline		Sarcosine / choline		0.07	0.04	0.08	0.06	0.2	0.06	0.04	0.09	0.003	0.01	0.09	0.05	0.1	0.34	0.4	0.05	0.03	0.09	0.00009	0.0002
Sarcosine Synthesis from Gly	Sarcosine synthesis from glycine		Sarcosine / Gly		0.004	0.002	0.006	0.004	0.01	0.004	0.002	0.004	0.0000004	0.000007	0.005	0.004	0.007	0.04	0.07	0.002	0.002	0.004	0.0000000002	0.000000002
SBCAD Deficiency	Short/branched-chain acyl-coenzyme A dehydrogenase deficiency		C5 / C0		0.01	0.002	0.01	0.008	0.02	0.01	0.008	0.01	0.15	0.26	0.01	0.009	0.01	0.94	0.95	0.01	0.01	0.02	0.59	0.62
SCAD Deficiency	Short-chain acyl-coenzyme A dehydrogenase deficiency		C4 / C3		1	0.2	0.9	0.7	1.2	1.2	0.9	1.6	0.0008	0.004	1.1	0.9	1.5	0.0007	0.002	0.9	0.6	1.1	0.61	0.64
Sum of 12a OH BAs	Sum of 12-alpha_x0002_hydroxylated bile acids		CA + DCA + GCA + GDCA + TCA + TDCA		1.1	0.8	1	0.4	1.4	0.9	0.4	4.4	0.39	0.54	1.4	0.8	3.1	0.0003	0.0007	1.5	0.4	3.9	0.03	0.04
Sum of AAs	Sum of Amino Acids		Ala + Arg + Asn + Asp + Cys + Gln + Glu + Gly + His + Ile + Leu + Lys + Met + Phe + Pro + Ser + Thr + Trp + Tyr + Val		2557	432	2484	2049	3018	2420	2089	3921	0.81	0.88	2829	1492	3928	0.23	0.29	2597	2020	3101	0.42	0.45
Sum of ACs	Sum of acylcarnitines		C2-C18:2 + C5- M-DC + Cx-DC + Cx-OH + Cx:x-OH		2	0.6	2.2	1.7	2.7	1.9	1	2.7	0.09	0.17	1.9	0.7	3.3	0.34	0.4	2.2	1.3	3.3	0.62	0.64
Sum of Aminobutyric Acids	Sum of aminobutyric acid		AABA + BABA + GABA		4.8	1.9	7.5	5.9	9.6	4.9	2.6	7.6	0.0000003	0.000005	3.4	2	4.3	0.0000000000004	0.000000000008	4.5	3.3	6.3	0.000000003	0.00000002
Sum of Aromatic AAs	Sum of Aromatic Amino Acids		Phe + Trp + Tyr		239	40.6	225	180	284	245	214	378	0.01	0.04	248	138	358	0.24	0.3	222	183	280	0.69	0.71
Sum of Asym and Sym Arg Methylation	Sum of asymmetrical and symmetrical arginine methylation		(ADMA + SDMA) / Arg		0.05	0.05	0.05	0.03	0.1	0.06	0.05	0.2	0.03	0.08	0.05	0.03	0.4	0.62	0.67	0.04	0.03	0.08	0.11	0.14
Sum of BAs	Sum of bile acids		CA + CDCA + DCA + GCA + GCDCA + GDCA + GLCA + GUDCA + TCA + TCDCA + TDCA + TLCA		2.6	1.5	2.2	1.2	3.6	2.1	0.9	7.9	0.75	0.84	3.7	1.7	6.7	0.00008	0.0002	3.4	0.8	7.1	0.03	0.05
Sum of Betaine and Related Metabolites	Sum of betaine and related metabolites		Betaine + Phe-AlaBetaine + ProBetaine + TrpBetaine		36.9	30	78.5	38.5	156	32.6	15.4	68.2	0.0000002	0.000004	38.2	16.9	52.3	0.000001	0.000005	18.3	12.2	22	0.00000000000003	0.0000000000007
Sum of Betaine Related Metabolites	Sum of betaine_x0002_related metabolites		PheAlaBetaine + ProBetaine + TrpBetaine		6.6	3.4	8.4	4	15.7	6	3.2	8.4	0.0002	0.001	9.9	5	15.2	0.51	0.56	5	2.7	9.1	0.00001	0.00004
Sum of Branched Chain AAs	Sum of Branched Chain Amino Acids		Ile + Leu + Val		403	78.9	421	337	594	374	243	604	0.1	0.19	424	231	554	0.8	0.83	395	294	496	0.24	0.28
Sum of Carboxylic Acids	Sum of carboxylic acids		AconAcid + DiCA(12:0) + DiCA(14:0) + HipAcid + Lac + OH-GlutAcid + Suc		2117	493	2636	1946	3113	2107	1492	2526	0.002	0.007	2099	1033	3572	0.04	0.07	1827	1124	2607	0.00008	0.0002
Sum of Cer	Sum of ceramides		Cer(d1x:x/xx:x) + Cer(d18:1 /xx:0(OH))		2.2	2.7	6.8	5.3	9.3	2.6	1.3	8.2	0.00004	0.0003	2.2	1.1	2.8	0.000000000000004	0.0000000000002	1.4	1	1.8	4.4E-21	1.4E-19
Sum of CEs	Sum of cholesteryl esters		Sum of CE(xx:x)		86.4	39	70.3	55.2	97.4	84.3	61.4	261	0.002	0.009	116	31	172	0.007	0.01	103	69.3	171	0.0005	0.001
Sum of Conjugated BAs	Sum of conjugated bile acids		GCA + GCDCA + GDCA + GLCA + GUDCA + TCA + TCDCA + TDCA + TLCA		2.6	1.5	2.2	1.2	3.6	2.1	0.9	7.8	0.76	0.84	3.7	1.7	6.7	0.00008	0.0002	3.4	0.8	7.1	0.04	0.05
Sum of Conjugated Primary BAs	Sum of conjugated primary bile acids		GCA + GCDCA + TCA + TCDCA		2.6	1.5	2.2	1.2	3.6	2.1	0.9	7.8	0.75	0.84	3.7	1.7	6.7	0.00008	0.0002	3.3	0.8	7	0.04	0.05
Sum of Dimethylated Arg	Sum of dimethylated arginine		ADMA + SDMA		3.4	0.7	3.3	2.8	3.9	3.7	3	6.1	0.03	0.07	4.4	2.1	5.2	0.05	0.08	3.4	2.8	4.9	0.15	0.18
Sum of Essential AAs	Sum of Essential Amino Acids		His + Ile + Leu + Lys + Met + Phe + Thr + Trp + Val		878	151	904	754	1218	844	639	1314	0.15	0.26	894	465	1233	0.41	0.47	928	678	1074	0.97	0.97
Sum of FAs	Sum of fatty acids		AA + DHA + EPA + FA(xx:x)		262	1972	281	190	5030	226	29.6	8398	0.16	0.27	215	22.2	5115	0.53	0.58	447	21.2	7077	0.61	0.64
Sum of Gly Conjugated BAs	Sum of glycine_x0002_conjugated bile acids		GCA + GCDCA + GDCA + GLCA + GUDCA		0.3	0.5	0.3	0.1	0.7	0.2	0.08	1	0.12	0.22	0.5	0.2	2.5	0.04	0.06	0.3	0.06	2.8	0.44	0.47
Sum of Glycosyl-Cer	Sum of glycosyl_x0002_ceramides		HexCer(d1x:x /xx:x) + Hex2Cer(d18:1/xx:x) + Hex3Cer(d18:1 /xx:x) + Hex3Cer(d18:1_2x:0)		44.2	16.4	60.2	44.2	101	43	21.5	75	0.002	0.007	39.8	29.9	55.2	0.000007	0.00002	37.4	24.6	60.6	0.000004	0.00001
Sum of Hex2Cer	Sum of dihexosylceramides		Sum of Hex2Cer (d18:1/xx:x)		2.7	3	7.8	4.4	9.8	4.2	0.9	8.7	0.003	0.01	1.8	1	3.5	0.0000000000007	0.00000000001	1.1	0.7	2.8	0.0000000000005	0.000000000007
Sum of Hex3Cer	Sum of trihexosylceramide		Hex3Cer(d18:1/xx:x) + Hex3Cer(d18:1_2x:0)		1.4	2	4.7	3.4	6.8	2.3	0.6	5.8	0.0001	0.0008	1	0.4	2.1	0.000000000001	0.00000000002	0.8	0.2	1.2	0.000000000000006	0.0000000000001
Sum of HexCer	Sum of hexosylceramides		Sum of HexCer(d1x:x/xx:x)		37.4	13.2	47.4	32	88.7	35.7	20	63.2	0.008	0.02	37.4	27.6	50.7	0.002	0.005	35.8	23.2	56.9	0.001	0.003
Sum of Indoles	Sum of indole metabolites		3-IAA + 3-IPA + Ind-SO4 + indole		76.8	186	448	290	520	63.3	46.3	532	0.00001	0.0001	66	36.4	133	0.00000000000000004	0.000000000000001	48	13.4	109	0.000000000000001	0.00000000000002
Sum of LCFA Glycosyl Cer	Sum of long-chain fatty acid glycosylceramides		HexCer(d18:x /14-20:x) + Hex2Cer(d18:1/14-20:0) + Hex3Cer(d18:1 /16-20:0) + Hex3Cer(d18:1_ 20:0)		3.3	5.7	13.1	10	19.5	4.4	0.6	15.8	0.0002	0.001	1.9	0.9	4.1	0.000000000000007	0.0000000000002	1.6	0.6	3.7	0.00000000000003	0.0000000000005
Sum of LCFA LysoPCs	Sum of long-chain fatty acid lysophosphatidylcholines		Sum of lysoPC a C14-20:x		90.8	23	89.4	75.1	123	97.1	65.9	182	0.69	0.8	99.5	50.6	136	0.68	0.72	70.3	53	107	0.0002	0.0005
Sum of LCFA SMs	Sum of long-chain fatty acid sphingomyelins		SM C14-18:x + SM (OH) C14- 16:x		11.3	2.8	12.4	10.1	16.9	12.6	7.1	19.2	0.52	0.66	11	6.3	14.2	0.02	0.03	8.2	6.6	14.5	0.000002	0.000007
Sum of LCFA-Cer	Sum of long-chain fatty acid ceramides		Cer(d1x:1/14- 20:x) + Cer(d18:1 /xx:0(OH))		0.5	2.2	4.4	3.1	6.5	0.7	0.2	5.8	0.00003	0.0003	0.4	0.2	0.6	2.8E-19	0.00000000000000001	0.3	0.2	0.5	6.6E-23	3.3E-21
Sum of LCFA-CEs	Sum of long-chain fatty acid cholesteryl esters		Sum of CE(14-20:x)		84.9	38.4	69.3	54.4	96.1	83.1	60.2	254	0.002	0.009	115	30.5	171	0.006	0.01	102	68.8	170	0.0004	0.0009
Sum of LCFA-DH-Cer	Sum of long-chain fatty acid dihydroceramides		Cer(d18:0/18- 20:0) + Cer(d18:0 /18:0(OH))		7	4.5	7.8	0.04	16.7	8.6	0.1	13.9	0.45	0.6	NA	NA	NA	NA	NA	NA	NA	NA	NA	NA
Sum of Long-Chain ACs	Sum of long-chain acylcarnitines		C14-C18:2 + C14:1-OH + C14:2-OH + C16-OH + C16:1-OH + C16:2-OH + C18:1-OH		0.03	0.06	0.08	0.03	0.2	0.04	0.02	0.3	0.26	0.4	0.03	0.01	0.2	0.04	0.07	0.02	0.02	0.1	0.0000003	0.000001
Sum of LysoPCs	Sum of lysophosphatidylcholin		Sum of lysoPC a Cxx:x		93	23.5	91.3	76.4	125	99.3	67.2	188	0.67	0.78	101	51.8	139	0.69	0.74	71.8	54.3	110	0.0002	0.0005
Sum of Measured w 3 FAs	Sum of measured omega-3 fatty acids		DHA + EPA		1.2	0.9	0.4	0.2	2.4	0.8	0.2	3.5	0.006	0.02	2.2	1	2.9	0.00000000006	0.0000000007	1.7	0.8	3	0.00000001	0.00000006
Sum of Medium-Chain ACs	Sum of medium-chain acylcarnitines		C6-C12:1 + C7- DC + C12-DC		0.06	0.04	0.05	0.03	0.09	0.05	0.03	0.08	0.61	0.73	0.09	0.04	0.2	0.01	0.02	0.06	0.05	0.2	0.08	0.11
Sum of MUFA LysoPCs	Sum of monounsaturated fatty acid lysophosphatidylcholines		Sum of lysoPC a Cxx:1		10.3	3.9	9.2	7.4	12.7	9.3	6.3	16.1	0.78	0.86	15.9	7.5	25.3	0.000007	0.00002	10.6	7.1	14.2	0.25	0.29
Sum of MUFA-ACs	Sum of monounsaturated fatty acid acylcarnitines		C5:1-DC + Cx:1 + Cx:1-OH		0.1	0.1	0.1	0.03	0.5	0.1	0.02	0.6	0.51	0.65	0.1	0.01	0.2	0.18	0.23	0.08	0.02	0.1	0.002	0.004
Sum of MUFA-CEs	Sum of monounsaturated fatty acid cholesteryl esters		Sum of CE(xx:1)		17.4	10	13	9.7	16.7	14.6	9.8	55.2	0.01	0.03	27.7	5.5	46.8	0.0003	0.0007	22	13.5	31.6	0.0000003	0.000001
Sum of Non 12a OH BAs	Sum of non-12- alpha-hydroxylated bile acids		CDCA + GCDCA + GLCA + GUDCA + TCDCA + TLCA		1.6	0.8	1.2	0.6	2.2	1.2	0.4	3.4	0.84	0.91	2.2	0.9	3.6	0.0004	0.001	1.7	0.3	3.2	0.09	0.12
Sum of Non Essential AAs	Sum of Non Essential Amino Acids		Ala + Arg + Asn + Asp + Cys + Gln + Glu + Gly + Pro + Ser + Tyr		1687	303	1585	1295	1830	1598	1351	2608	0.23	0.36	1946	1027	2695	0.03	0.05	1702	1343	2077	0.19	0.22
Sum of PCs (aa)	Sum of diacylphosphatidylcholines		Sum of PC aa Cxx:x		360	73.7	373	309	491	349	238	435	0.04	0.09	429	242	643	0.15	0.2	338	280	449	0.04	0.06
Sum of PCs (ae)	Sum of diacylphosphatidylcholines		Sum of PC ae Cxx:x		31.8	7.7	32.6	23.1	42.4	34.4	20.8	62.4	0.43	0.57	31.5	16.9	42.8	0.35	0.42	25.9	21.3	42.9	0.006	0.01
Sum of Primary BAs	Sum of primary bile acids		CA + CDCA + GCA + GCDCA + TCA + TCDCA		2.6	1.5	2.2	1.2	3.6	2.1	0.9	7.9	0.75	0.84	3.7	1.7	6.7	0.00008	0.0002	3.3	0.8	7	0.04	0.05
Sum of PUFA CEs	Sum of polyunsaturated fatty acid cholesteryl esters		Sum of CE(xx:2-6)		42.8	21.8	30.8	22.4	43.9	40.2	24.3	96.8	0.002	0.006	64.1	15.2	94.4	0.00007	0.0002	54.5	38.6	110	0.0000009	0.000003
Sum of PUFA LysoPCs	Sum of polyunsaturated fatty acid lysophosphatidylcholines		Sum of lysoPC a Cxx:2-4		23.9	5.8	23.9	20.8	33.7	24.5	16.9	44.1	0.97	0.98	25.7	13.1	33.7	0.87	0.89	19.2	12.9	32.8	0.0002	0.0005
Sum of PUFA PCs	Sum of polyunsaturated fatty acid phosphatidylcholine		Sum of PC ax Cxx:2-6		319	61.1	343	282	451	316	217	396	0.04	0.08	359	205	507	0.85	0.88	282	228	407	0.002	0.005
Sum of PUFAs	Sum of polyunsaturated fatty acids		AA + DHA + EPA + FA(xx:2) + FA(20:3)		46.7	105	251	188	318	65.2	29.6	292	0.00006	0.0004	45.8	22.2	52.1	6.4E-21	2.9E-19	24.2	17.3	44	1.2E-22	5.0E-21
Sum of Purines	Sum of purine derivatives		Hypoxanthine + xanthine		0.3	3.2	0.4	0.1	0.9	0.4	0.09	3.4	0.97	0.98	0.1	0.07	0.3	0.001	0.002	0.1	0.07	20.9	0.2	0.23
Sum of Saturated CEs	Sum of saturated cholesteryl esters		Sum of CE(xx:0)		26.6	13.5	27.1	20.4	36.7	33.9	20.7	109	0.009	0.03	23.4	10.2	35.2	0.02	0.03	19.5	13.7	33.7	0.01	0.02
Sum of Saturated TGs	Sum of saturated triglycerides		Sum of TG(xx:0_xx:0)		0.3	0.5	0.2	0.07	0.4	0.6	0.2	1.5	0.000001	0.00001	0.6	0.2	1.9	0.000002	0.000007	0.2	0.1	0.3	0.2	0.24
Sum of SFA LysoPCs	Sum of saturated fatty acid lysophosphatidylcholines		Sum of lysoPC a Cxx:0		58.6	15.8	58	48.1	81.8	63.5	44	128	0.51	0.65	61.1	31.2	83.1	0.57	0.62	45	33	64.9	0.00004	0.0001
Sum of SFA-ACs	Sum of saturated fatty acid acylcarnitines		C2-C18 + C5-M_x0002_DC + Cx-DC + Cx-OH		1.8	0.5	1.9	1.5	2.6	1.7	0.9	2.6	0.06	0.13	1.7	0.7	3.1	0.46	0.51	2.1	1.3	3.1	0.19	0.22
Sum of SFA-PCs	Sum of saturated fatty acid phosphatidylcholines		Sum of PC ax Cxx:0		3.3	1.1	3.5	2.5	4.4	3.7	2.1	9.8	0.26	0.4	3.1	1.7	4.5	0.09	0.13	2.5	2.1	4	0.0001	0.0002
Sum of SFAs	Sum of saturated fatty acids		Sum of FA(xx:0)		1670	2385	2218	1161	4832	NA	NA	NA	NA	NA	1942	165	5069	0.35	0.42	684	2.8	7053	0.41	0.44
Sum of Short-Chain ACs	Sum of short-chain acylcarnitines		C2-C5 + C3-DC (C4-OH) + C3- OH + 5-DC (C6- OH) + C5-M-DC + C5-OH (C3- DC-M) + C5:1- DC		1.9	0.5	2	1.5	2.6	1.6	0.9	2.6	0.08	0.16	1.8	0.6	3	0.36	0.42	2.2	1.3	3	0.4	0.44
Sum of SM-Non-OHs	Sum of non-hydroxylated sphingomyelins		Sum of SM Cxx:x		15.6	3.8	16.7	13.8	22.5	17.1	8.8	26.4	0.73	0.83	15.3	8.7	19.3	0.06	0.09	11.4	9	19.3	0.000006	0.00002
Sum of SM-OHs	Sum of hydroxylated sphingomyelins		Sum of SM (OH) Cxx:x		2.8	0.6	2.9	2.2	4.3	2.9	1.3	4	0.34	0.47	2.7	1.6	3.6	0.05	0.07	2.2	1.7	3.9	0.0003	0.0006
Sum of Solely Glucogenic AAs	Sum of Solely Glucogenic Amino Acids		Ala + Arg + Asn + Asp + Cys + Gln + Glu + Gly + His + Met + Pro + Ser + Thr + Val		2097	343	2080	1713	2483	1944	1585	3058	0.56	0.69	2299	1195	3145	0.51	0.56	2097	1606	2518	0.88	0.89
Sum of Solely Ketogenic AAs	Sum of Solely Ketogenic Amino Acids		Leu + Lys		190	68.9	97.5	73.5	134	191	77.8	366	0.00009	0.0006	208	110	301	0.0000000003	0.000000003	226	156	266	0.00000000000004	0.0000000000007
Sum of Steroid Hormones	Sum of steroid hormones		Cortisol + cortisone + DHEA		0.2	0.08	0.3	0.2	0.5	0.2	0.1	0.4	0.001	0.006	0.2	0.1	0.4	0.0001	0.0004	0.2	0.1	0.2	0.00000004	0.0000002
Sum of Sulfur Containing AAs	Sum of Sulfur Containing Amino Acids		Met + Cys		45.7	11.1	41.2	35.2	62.4	38.1	29.9	48.1	0.02	0.06	55	29.3	73.6	0.005	0.009	55.6	43.6	67.5	0.00003	0.00008
Sum of Taurine Conjugated BAs	Sum of taurine_x0002_conjugated bile acids		TCA + TCDCA + TDCA + TLCA		2.4	1.1	1.7	1	3	1.8	0.8	6.8	0.47	0.62	3.1	1.5	4.9	0.00002	0.00006	2.7	0.7	4.8	0.02	0.03
Sum of VLCFA Glycosyl Cer	Sum of very long-chain fatty acid ceramides		Cer(d1x:x/22-26:x)		38	12.1	46.8	33.6	83.5	36	20.3	59.2	0.01	0.03	37.7	28.6	52.3	0.005	0.01	35.9	23.8	57	0.003	0.005
Sum of VLCFA LysoPCs	Sum of very long-chain fatty acid lysophosphatidylcholine		Sum of lysoPC a C24-28:x		1.9	0.6	1.9	1.3	2.4	2.1	1.2	5.6	0.31	0.46	1.7	1.2	2.7	0.77	0.8	1.6	1.3	2.3	0.07	0.09
Sum of VLCFA-Cer	Sum of very long-chain fatty acid ceramides		Cer(d1x:x/22- 26:x)		1.7	0.6	2.3	1.9	2.9	1.9	1	2.8	0.0004	0.002	1.7	0.9	2.2	0.00004	0.0001	1.1	0.8	1.4	0.0000000000001	0.000000000002
Sum of VLCFA-CEs	Sum of very long-chain fatty acid cholesteryl esters		Sum of CE(22:x)		1	0.8	1.1	0.6	1.7	1.3	0.7	6.6	0.004	0.01	0.7	0.3	1.2	0.001	0.003	0.7	0.5	1.5	0.009	0.01
Symmetrical Arg Methylation	Symmetrical arginine methylation		SDMA / Arg		0.005	0.006	0.006	0.003	0.009	0.008	0.004	0.02	0.01	0.03	0.005	0.003	0.04	0.89	0.91	0.005	0.003	0.02	0.94	0.95
Taurine Synthesis	Taurine synthesis		Taurine / Cys		0.7	0.4	0.8	0.4	1.2	0.9	0.6	3.1	0.08	0.16	0.6	0.3	1	0.009	0.02	0.6	0.3	0.9	0.02	0.03
TMAO Synthesis (direct)	Trimethylamine N-oxide synthesis (direct)		TMAO / choline.		0.3	0.2	0.2	0.1	0.4	0.3	0.1	0.4	0.26	0.4	0.5	0.3	0.7	0.00000002	0.00000009	0.6	0.2	0.9	0.000000007	0.00000004
Tyr Nitration	Tyrosine nitration		Nitro-Tyr / Tyr		0.002	0.0009	0.002	0.001	0.003	0.001	0.001	0.004	0.77	0.85	NA	NA	NA	NA	NA	NA	NA	NA	NA	NA
Valinemia	Valinemia		Val/Phe		3	0.7	4	3.2	5.8	2.9	2.2	3.5	0.00000007	0.000002	2.8	2.5	3.2	0.00000001	0.00000007	3	2.5	4.2	0.000003	0.000009
X1 Met His Synthesis	1-Methylhistidine synthesis		1-Met-His / (anserine + carnosine)		2.2	1.3	4	2.6	7.8	2.6	1.2	3.8	0.00002	0.0002	1.8	1.3	3.3	0.000000005	0.00000003	2	1.3	3.6	0.000000006	0.00000003
* Referense ID in the Human Metabolome Database
** All horses and ages included
